# Supplementary material for: Phylogeny of Paleozoic limbed vertebrates reassessed through revision and expansion of the largest published relevant data matrix
Source: PeerJ. 2019 Jan 4;6:e5565. doi: 10.7717/peerj.5565 (PMC6322490; doi:10.7717/peerj.5565)
Supplement: Supplemental Information 3 — NEXUS file (plain text) containing our revised data matrix, one MPT from each of Analyses R1–R6 and the settings used for these analyses. Executing the file in PAUP* performs the statistical comparisons (Kishino-Hasegawa test, Templeton test, winning-sites test) of these trees and then repeats Analyses R1–R6 in this order. In addition, the bootstrap trees from Analyses B1 and B2, and the tree from Analysis EB are included. So are eight trees illustrating the necessary numbers of extra steps for various rearrangements, all made by hand in Mesquite, followed by subtree pruning and regrafting of various branches in Mesquite but not tested by a constrained analysis in PAUP*: “R1-adelo-colo” (adelospondyls moved to colosteids on the tree from R1); “R1-weirdo-colo” (adelospondyls, aïstopods and urocordylids moved to colosteids); “R1-adelo-colo-aisto-uro-whatcheer” (adelospondyls moved to colosteids, aïstopods + urocordylids moved into the whatcheeriid grade); “R1-weirdo-whatcheer” (adelospondyls, aïstopods and urocordylids moved into the whatcheeriid grade); “R2-normal” (lepospondyl monophyly restored and all modern amphibians moved next to Doleserpeton on the tree from R2); “R4-adelo-colo,” “R4-weirdo-colo” and “R4-weirdo-whatcheer” (analogous to their R1-based counterparts). [file peerj-07-5565-s003.nex]

#NEXUS

BEGIN TAXA;
	TITLE Untitled_Block_of_Taxa;
	DIMENSIONS NTAX=158;
	TAXLABELS
		Eusthenopteron Panderichthys Ventastega Acanthostega Ichthyostega Tulerpeton Colosteus Greererpeton Crassigyrinus Whatcheeria Baphetes Megalocephalus Eucritta Edops Chenoprosopus Cochleosaurus Isodectes Neldasaurus Trimerorhachis Balanerpeton DENDRERPETIDAE Eryops Acheloma Phonerpeton Ecolsonia Broiliellus Amphibamus Doleserpeton Eoscopus Platyrhinops Micromelerpeton Apateon Leptorophus Schoenfelderpeton ALBANERPETIDAE Eocaecilia Karaurus Triadobatrachus Valdotriton Caerorhachis Eoherpeton Proterogyrinus Archeria Pholiderpeton_attheyi Anthracosaurus Pholiderpeton_scutigerum Bruktererpeton Gephyrostegus Solenodonsaurus Kotlassia Discosauriscus Seymouria Diadectes Limnoscelis Captorhinus Paleothyris Petrolacosaurus Westlothiana Batropetes Tuditanus Pantylus Stegotretus Asaphestera Saxonerpeton Hapsidopareion Micraroter Pelodosotis Rhynchonkos Cardiocephalus Euryodus Microbrachis Hyloplesion Odonterpeton Brachydectes Acherontiscus Adelospondylus Adelogyrinus Dolichopareias Scincosaurus Keraterpeton Batrachiderpeton Diceratosaurus Diplocaulus Diploceraspis Ptyonius Sauropleura Urocordylus Lethiscus Oestocephalus Phlegethontia Ariekanerpeton Leptoropha Microphon Capetus Notobatrachus Vieraella Orobates Ossinodus Pederpes Silvanerpeton Tseajaia Utegenia Gerobatrachus Chroniosaurus Micropholis Nigerpeton Saharastega Iberospondylus Tungussogyrinus Utaherpeton CASEASAURIA Goreville_microsaur Sparodus Liaobatrachus Acanthostomatops Deltaherpeton Karpinskiosaurus Carrolla NSM_994_GF_1.1 Crinodon Sigournea Doragnathus Spathicephalus Metaxygnathus Sclerocephalus Cheliderpeton Archegosaurus Konzhukovia Lydekkerina Beiyanerpeton Pangerpeton Ymeria Densignathus Chelotriton Palatinerpeton Glanochthon Archaeovenator Platyoposaurus Trihecaton Erpetosaurus Mordex Branchiosaurus Pholidogaster Palaeoherpeton Neopteroplax St._Louis_tetrapod Parrsboro_jaw Elginerpeton Australerpeton Quasicaecilia Casineria Llistrofus Bystrowiella Coloraderpeton Pseudophlegethontia Perittodus Diploradus Aytonerpeton 
	;

END;


BEGIN CHARACTERS;
	TITLE  'Matrix in file "RUTA20~1.NEX"';
	DIMENSIONS  NCHAR=277;
	FORMAT DATATYPE = STANDARD GAP = - MISSING = ? SYMBOLS = "  0 1 2 3 4 5 6";
	CHARSTATELABELS 
		1 'premax 1-2-3', 2 premax_4, 3 premax_7, 4 premax_8, 5 premax_9, 6 tec_1, 7 'sptmax 1-2', 8 nas_1, 9 nas_2, 10 nas_5, 11 nas_6, 12 prefro_1, 13 prefro_2, 14 prefro_3, 15 prefro_7, 16 prefro_8, 17 prefro_10, 18 lac_1, 19 lac_2, 20 lac_4, 21 'max 3-9', 22 'max 5, pal 5', 23 max_6, 24 max_7, 25 max_8, 26 fro_1, 27 fro_2, 28 fro_4, 29 fro_5, 30 fro_6, 31 par_1, 32 'par 2, posfro 3, intemp 1, sutemp 1', 33 par_4, 34 par_5, 35 par_6, 36 par_7, 37 par_8, 38 par_9, 39 'pospar 1-2', 40 'pospar 3-6', 41 'pospar 4-8', 42 pospar_7, 43 pospar_9, 44 pospar_10, 45 posfro_1, 46 posfro_4, 47 intemp_2, 48 intemp_3, 49 intemp_4, 50 sutemp_2, 51 sutemp_3, 52 sutemp_4, 53 'tab 1, squ 4', 54 'tab 2-3-9', 55 tab_5, 56 tab_6, 57 tab_7, 58 tab_8, 59 tab_10, 60 posorb_1, 61 posorb_2, 62 posorb_3, 63 posorb_4, 64 posorb_5, 65 posorb_6, 66 posorb_7, 67 posorb_8, 68 squ_1, 69 squ_3, 70 squ_5, 71 jug_1, 72 'jug 2-6', 73 jug_3, 74 jug_4, 75 jug_7, 76 jug_8, 77 quajug_1, 78 quajug_2, 79 quajug_3, 80 qua_1, 81 preope_1, 82 nos_3, 83 nos_4, 84 int_fen_1, 85 med_ros_1, 86 orb_1, 87 orb_2, 88 'orb 3, lac 5', 89 orb_4, 90 orb_5, 91 pin_for_1, 92 pin_for_2, 93 l_sc_sku_1, 94 ptf_1, 95 sku_tab_1, 96 font_1, 97 tem_fen_1, 98 che_ema_1, 99 sus_1, 100 sc_1, 101 sc_2, 102 'vom 1-13', 103 vom_3, 104 vom_4, 105 'vom 5-10, pal 3-8, pte 10-12-18, int vac 1', 106 vom_7, 107 vom_8, 108 vom_9, 109 vom_12, 110 pal_1, 111 pal_2, 112 pal_4, 113 pal_7, 114 pal_8, 115 'ect 1-4', 116 ect_2, 117 ect_3, 118 ect_5, 119 'pte 3-9', 120 pte_7, 121 pte_11, 122 pte_13, 123 pte_14, 124 pte_16, 125 pte_17, 126 pte_19, 127 int_vac_2, 128 int_vac_3, 129 int_vac_4, 130 cho_1, 131 cho_2, 132 ant_vac_2, 133 supocc_1, 134 'exocc 2-3-4-5, basocc 1-5-6', 135 'opi 2, pospar 5', 136 pasphe_1, 137 'pasphe 2-12', 138 pasphe_3, 139 pasphe_4, 140 pasphe_6, 141 pasphe_7, 142 pasphe_9, 143 pasphe_11, 144 pasphe_13, 145 pasphe_14, 146 'jaw art 1, squ 2, den 8', 147 psym_1, 148 psym_2, 149 psym_3, 150 psym_4, 151 den_2, 152 den_3, 153 den_4, 154 den_7, 155 spl_2, 156 'spl 3-4', 157 pospl_1, 158 pospl_2, 159 pospl_3, 160 ang_1, 161 'ang 2-3', 162 ang_4, 163 surang_1, 164 surang_3, 165 surang_5, 166 preart_5, 167 ant_cor_1, 168 ant_cor_2, 169 ant_cor_3, 170 ant_cor_4, 171 mid_cor_1, 172 mid_cor_2, 173 mid_cor_3, 174 mid_cor_4, 175 post_cor_1, 176 post_cor_2, 177 post_cor_3, 178 post_cor_4, 179 'post cor 5-7', 180 post_cor_6, 181 add_fos_1, 182 teeth_1, 183 teeth_3, 184 teeth_4, 185 teeth_5, 186 teeth_6, 187 teeth_7, 188 teeth_8, 189 teeth_9, 190 teeth_10, 191 cle_1, 192 cle_2, 193 cle_3, 194 cla_3, 195 'intcla 1-2', 196 intcla_3, 197 intcla_4, 198 intcla_5, 199 scacor_1, 200 scacor_2, 201 scacor_3, 202 scacor_4, 203 anocle_1, 204 hum_1, 205 hum_2, 206 hum_3, 207 hum_4, 208 hum_5, 209 hum_6, 210 'hum 7-8', 211 hum_9, 212 hum_10, 213 hum_11, 214 'hum 12-15', 215 hum_13, 216 hum_14, 217 hum_16, 218 hum_17, 219 'hum 18, dig 1', 220 hum_19, 221 rad_1, 222 rad_2, 223 rad_3, 224 ulna_1, 225 ili_3, 226 ili_4, 227 ili_6, 228 ili_7, 229 ili_9, 230 pub_1, 231 'fem 1-2-6', 232 fem_3, 233 fem_4, 234 fem_5, 235 tib_6, 236 tib_7, 237 fib_1, 238 fib_3, 239 fib_4, 240 tar_2, 241 tar_3, 242 tar_4, 243 tar_5, 244 rib_1, 245 rib_2, 246 rib_3, 247 rib_4, 248 rib_5, 249 rib_6, 250 rib_7, 251 cer_ver_1, 252 cer_ver_3, 253 cer_ver_4, 254 tru_ver_1, 255 tru_ver_2, 256 tru_ver_3, 257 tru_ver_4, 258 tru_ver_5, 259 tru_ver_7, 260 tru_ver_8, 261 tru_ver_9, 262 tru_ver_10, 263 tru_ver_11, 264 tru_ver_12, 265 'tru ver 13-14', 266 tru_ver_15, 267 tru_ver_16, 268 tru_ver_18, 269 tru_ver_19, 270 'tru ver 20-21-22-23-24-25', 271 tru_ver_26, 272 tru_ver_27, 273 tru_ver_28, 274 tru_ver_29, 275 tru_ver_30, 276 'dig 1-2-3-4', 277 cau_fin_1 ; 
	MATRIX
	Eusthenopteron            0030000????00000000000000?000?0000000000000?0100000000?00000000?100020000000000000?0?000000200100000010020000000100000000?0?00000000?0200??00000?1000020000000001000000010001000?0??00000000000000000000000?0000000001001011000000000?000000000????0?00000?0?000101000001000100000000
	Panderichthys             0011000?0?1000000000000001000?0000000100000?00?0?00000?00000000?100020000000000000?0?20000000010000001002000000010{0 1}000?00?0?00000000?0?00??0000010000000000000?00000000010001000100000000000000000000000000000100000011010110000?????????0000??????0?000000??000000??0?01000?00000000
	Ventastega                000000?10??00000001?000001{1 2}000?010?00?001000000101?001?10000000?00002?00?111000?00010220020?0000000100000100000010????00??0000?????{0 1}???00????100?0001101000100000000000010001000100000010000000001100000100?????????????????????1??00???????????????????????????????????????????????0
	Acanthostega              002000210?001010001?0000012001021110?10000(0 1)000????0001010000000?1100200000010000000102010202001000011100110010002000000001000000000100100????100?00110010001001010010001100110011000000100000000011000001000000001000001002110011000001102000100000000000000?000101000001000110000010
	Ichthyostega              001110010?000100101?000001200002101100(0 1)0001000????010110000000(0 1)?110020000010000000021210000(0 1)03200000{0 1}10011010000100(0 1)00000?0000000000?0200??00100?001011100010000000100011001100110000001000020000121000101??00?0010010010021120110110001000000000000111000???000101000001000010000010
	Tulerpeton                2?????????????????????????????????????????????????????????????????????????????????????????0?????????3?01??01???????????????????????0??????????????????0000?????0{0 1}0???????????????????00??000?00?10{1 2}00001010110001110001101?11101??????1102011010111???????????????100??010????????01?
	Colosteus                 1020???11?10000??00(0 1)00000120010221001(0 1)00000100????010{0 2}000000010?1001000{0 1}?000000?100{1 2}?10000000?00000220??1????0?010{0 1}0?0?00?0100000011???1?????2???0????1010????????????0?1001?001??00?0001000{0 1}0???00010????????????????????1?1????????????????????????????????00???10000?11?0?{1 2}??0013?
	Greererpeton              10101??11?10100{0 2}100000000120010221001100000100????0102100000000?110000000000000?1001?200000001100002210010110000101000000?01000000010111011012000001011010110010200100001001000100001000100000001000100001110010111000010110120100100111120010000?1010011000?0001010000011001{1 2}000012?
	Crassigyrinus             200011110100000200(0 1)0000001{1 2}000002110??0000000001010001?00000000?00012000001000001001?22101000?1000013100{0 1}100000010000000??0000???011?0?0010101000001010000100010200100010101010?????00001000100?1?1000?????1001001{1 2}000?10011100?10?00?111201110????0?100000??00???0??0?010?0?{1 2}00000{1 2 3 4}?
	Whatcheeria               00?0???10100000000?00000012001001110000010000011010101?00000000?00012?0{0 1}?11?000?000222211200012000021?00100??000?0{0 1}010?0?????00???0???1??????2??000011000011001010010001100110011021000100002000(0 1)0210?1?01100010111000010121??011010000?0?10101????0111000???0000010100010001{1 2}00000{1 2 3 4}?
	Baphetes                  00(0 1)001010100(0 1)?10?0??00000120000021101100(0 1)0100010110102?(0 1)0000000?0101200100?1000010020212000001100002{2 3}10100110011100011000?1000???0020?10000012000001010000??0?10?0010?????0?0?0?0??010000000100011{1 2}????????00010112000?1112?1?0?10100?????00110????????1?0???000?0??????1?00????0??{1 2 3 4}?
	Megalocephalus            0020010101001011?0??0000012000(0 1)12110000000(0 1)000???10102?(0 1)0000001?0101200010?100001002(0 1)212000001100002310100110011100011000?0000???00(0 1)?11000?012000000010000120110200100011101110111001000000010???????????????????????????????????????????????????????????????????????????????????????
	Eucritta                  0010?1?101000(0 1)0000??0000?1100000211000000000001011010{0 2}?00000001?0101200{0 1}??10000?100??2?{1 2}02000?10000???01{0 1}011?0111010?0?0??1000?????????00101020000?????000???????????????????????????00?0000200?11(0 1)0000???1?0??011200{0 1}?1?12?110110??0????2001??????0000000?????????????????????????{1 2 3 4}?
	Edops                     ?11?011100000000001?0000012000002?10110000100010000102?00000001?11012000?0110000100??20000000010000{0 4}4100101?00?1100011?0?100?000001?010100100201101???0000010110200101010101010101101000000020??????????????11?111211101112?12011??1010?1?011?????????????0??00?1?10000010?0?{1 2}?0000{1 2 3 4}?
	Chenoprosopus             0110010101001001001?0000012000002110000000000010000101?10000001?0001200110010001100221000000111000033?01201100?11000?110000?00110112?1010000?20010?????000??011020010?0???0???0??????001000010???0???0??????????????????????????10?10???1?????????????????????0??????0?010?0?{1 2}?0?????
	Cochleosaurus             0100010100000000001?0000112000002010000000000010000100?10000(0 1)01?11012001100100001002220000111?10000{0 4}4?012011001110001110010?00110112?{1 3}?120100200111???000002011020011?01010101010110100100002001110010?0??1????????1?1?1?12?120110100?1?12001??????00000000??0????10000010?01{1 2}?10??3?
	Isodectes                 102001010110000200?002000100000021000100000000101?0000000000001?00010001110?000?1012220000010?10000{2 3}{2 3}100401100??10{1 2 3}???{0 1}0001?0011000101010000020102????0000??011021010?????????01012110001000{1 2}00?111000?????1?11??{0 1}2111??1120120110??0????2001??????001???0???0???????0?0{0 1}??01{1 2}??0?031
	Neldasaurus               003001?10000100100000000{0 1}100000021000000000000100?0100100000001?01011001010?000?1002220000020100000{2 3}{2 3}?0?211100?01000?010010?0011000101010000020100????0000??011020010???????????????1000100000???000100?0?111?111121?1?11120120110?00?{1 2}?1??????????0?00000???00???10000011?01{1 2}000003?
	Trimerorhachis            1010010101100000000(0 1)0000011(0 1)000021001100001000101?0102010000001?11(0 1)(0 1)200000000000101(1 2)2210000001100003{1 2 3}100(2 3)0(0 1)0000010100010010?00110011010120000201111???00000?011020010?01110(0 1)010001001000100000???10010?????111111121?1011120120110?10?111200110????011000000?0001010000011001201000{2 3}1
	Balanerpeton              101001?1010001000000000001(1 2)00000211011001000001010010??10000001?0001200001000000101{1 2}222002020?10000441012111001110001110010?00111012?1?120100201{1 2}01???0000010110200101010101010101??1000100000011100000???1??1?012?111?11120110100100?1?02001000011000000100?0001010000010001{1 2}0000031
	DENDRERPETIDAE            100001110100000000000000010000002(0 1)11110010100010(0 1)0000??10000001?0001(1 2)000010(0 1)000110(0 1)(1 2)2(1 2)0(0 1)00020?100004?1012111001110001110010?0011011201012010020(0 1)(1 2)0?????000??011020010?????????0?0???10001000000111000000011??1?0112111?1112011011011012?12001??00110000001???0001010000010001{1 2}00000{2 3}1
	Eryops                    1000011101000000001?1000012000011110000000(0 1)000???00101?10000101?01012000000100001012220000000130000{0 4}41012011001110101110010?001100120(1 4 5)0100100200101???000001011020010101(0 1)101(0 1)1010121100100000001(0 1)101110101111111112111011120120110(0 1)10121120011100110001000(0 1)0?000101000001000120000031
	Acheloma                  1020011100000002100000000121000121100000001000???00101?10000001?000120000100000112?122200202013000044?012011001110001110010?00110110050101100201{0 1}01???0000?{1 2}???0?1010?0101??????????10010000{1 2}0011?????0101111111112111001120??011111012011001??00110?000010000001010000010000{1 2}00000{2 3}?
	Phonerpeton               302001010000010210000(0 2)001121000121100000000000???00102?00000000?000120000100000112?1222002020120000441012(0 1)11001110001110000?00110012?50100000200101???0000020110210101010101010101211001000020011???????01?1111?112111????2???01?????1?01??????????0?0000????00010100000100002?0000??
	Ecolsonia                 1020?11100000002000002000111000120101000000000????0100?00000001?00011000010?000112?2221002010130000441012?11001110{0 1}00110010?0011111?050100?00201101???000001011021010101010101010121100000002001110100010111111111211{1 2}01?120??010?10012?1???10000??0?00000???0001010000010001200000{1 2 3 4}?
	Broiliellus               ?020?1?101000100100000010101000120100000000000???00001011000001?000110020100000?1112221002020?30000441?15011001?101???20010?00111012???10011020110?????000?????0?1??????????????????1000000000011?????0???1????112?1?1111120????101001{1 2}????????????0?00000???00??????00010?0?{1 2}?0000??
	Amphibamus                101001?10110010000000200{0 1}120000120100001000000???0000??11000001?01011000010?00011012222002020?200004?00140111011?01001{1 2}0010?00111112???11000021110?????000??0??0??010?0???0???0?????1?2000000001110000???11??1?112?1?21111201?0??0100?{1 2}??200100????0000001?0?000101000001000120100031
	Doleserpeton              1010011101000100100002012121000121100001000000???00000?01000001?01011000010?00011011222002020130000440114010110020{2 3}???10?10?0011111205{0 2}020000211101???2000??0110210101????01??011121112000000001110?1000011?01?112?1121111201101101001201200110????00000010??0001011?010100012010003?
	Eoscopus                  301001{1 2}101000100?00001000111000121100001001000???00101?11000001?01011000010?00011011222002020?300004?001311110?11010?110010?00111012???12?????0??01???0000??01102?????????????0?0????000000000??110000000??????11??1?2?111201201101001101?001000011000000100?0001010?0001000120100031
	Platyrhinops              101001{1 2}1010001000000010001(1 2)0000120100000100000???00101?(0 1)1000(0 1)00?01011000010?00011012220002020?30000440014?11101110101110011?00111002?{4 5}?100000210201???0000010110200101010101010101{1 2}?1020100000011100000?????01?11121?21111201201101?0{1 2}20120?1??0?110000001???000101000001000120000031
	Micromelerpeton           1020011101000000?0??0200011100(0 1)120100000000000???00100?(0 1)0000001?00012000010?000?1011222002020?100004{2 3 4}1003001000010110010010?00111010???100000201101???00000101102101010???0101010121100?000010???100000?????1??112?1?????120110?00??0????2??1??????0000000???00???10000010??1200?0031
	Apateon                   101001?101100100(0 1)00002002121000120101000000000???00101?11000001?01012000010?000?101(1 2)2220020201400004?1003011100010110010010?00111002???10000021110?????000??0??0??010???????????????10000000000111010000011??1???2?1?2?11120110110?00????2001??????0000001???00??????0?010?0?20000031
	Leptorophus               ?03001?101100100?0000{1 2}0021{1 2}1000121101?00000001???00101?10000001?00012000010?000?1011222002020?30000441103011010010110010010?00111002???000000201101??????00101102101010001010101012110000000(0 1)0???10000?????????112?1?2???120110?10??0????2??1????????????????00??????0???????{1 2}?00003?
	Schoenfelderpeton         ?02001?1011001000000{0 1}??021?1000121101100000000???00?0??00000001?0001100?010?000?1011222002020?30000441103011110010210000010?00111002???1000002011{0 1 2}1???00000?011021010?????????00??211000000000????0?00?????????112?1?1???1{1 2}0110??????????????????????????????00??????????0???{1 2}?0?003?
	ALBANERPETIDAE            201001?1011010001001{0 1}00020(0 1)?01?{3 4}21100?2?????1???????1??????1???????10?01?1?0????101222?0??1?0?1010144???{1 2 3}?????????????????????10101??42??0?00?01{1 2}31???2000??1??1??1???1???1???1?????000000002(1 2)????????11??1?01?112?11211112011011????????20?1??00110000001111000?011101020001{1 2}0100031
	Eocaecilia                202001010110100{0 2}01??0100011000?320110000100000??????00000?01???????10000010?001?10122001001?0300000441105110010010{2 3}???10000?001?0002042000?002???21???2000??1??1??1???1???1???1?????1120000000????????11011?01?112?1121111101101??????2011001??00??01000011110000011101010001211010{1 2 3 4}1
	Karaurus                  100001?101100112001?{0 1}?10111?00?{3 4}{1 2}0110?2?????1???????1???1??1???????0001?????011?101122?0??1?0?301?14?0105?101????13???01011?01111010?4?10000021123????2?00??1??02?1???1???1???1???????????????????????0???1101?112?1?2111120110100??0????2001??????00000011??00010???011{0 2}00012010?031
	Triadobatrachus           ???????1???00?0?????0{0 1}?0????1??{3 4}??????2?0?0?1???????1???1??1????????10??????????1????22?????0{1 3}401?1?????5????10120{2 3}???00?10?00111????4?100?002?110????2??1??1?????1???1???1???1???????????????011?????1?011?01?112?112??112012011?001?00?20010000??000000101100??????010{0 2}0?01{1 2}?1000?1
	Valdotriton               302001?100100?0{0 2}????{0 1}?10{1 2}10?00?{3 4}?11?0?2?????1???????1??????1???????1001?????1???101222?0??1?0?201?14?01051100????13???01100?01111?12042100000201231???2000??1??1??1???1???1???1??????1?000002?????????01011?01?112?1?21111201201??????2?12001?0????0000001?1100010???011{0 2}000120101031
	Caerorhachis              0?0????1010?????????0?0001??00002110110000000?1?000?01?00000001?000120??0???000?1?122?????0{1 2}0?10000??1011?11001110001100101000010012????1001020000010000001101?020010001010101010110100010000?????????????????????????????????0110110?1?1?001??01110010000?0?0001011000010001200000{1 2 3 4}?
	Eoherpeton                002001?101000000001?1000012000102110000000000001000001?1000000??000?20000101000?1002210?0002032000044{1 2}??{1 2 3}????00?0000?000?01?000?0?1???1?0101020?11?????000120110200100010101010101?01000000020??1?????0101?100101110?0011121????101101??1?00110????0?100000?000???11000011?00{1 2}00000??
	Proterogyrinus            003001?10?00100010?00000012000102110000010000000000001?10000001?00012001110?0000100222200102031000034{1 2}??1????001100010000?0000000?1?01?0{1 2}101020010????00001{1 2}0?1020010?0?0?010101010?10010100000?111000000111001011201001?1211101101100{1 2}112001100111001000000?00010110000110012000002?
	Archeria                  003001?101001000001?1000012000102110010010000000000001?10000001?000120011101000010022220020203200003????1?????????{0 1}?00000?0000000???0110{1 2}1010200100001(0 2)00012011020010001010101010111100001000000112010000111101011201101112112011111012112001100111001000000?00010111000010012000002?
	Pholiderpeton_attheyi     203001?101000001001?0000012000102110000010000010000001?10000001?00012001011100001002222000020?1000033(1 2)1010110001101000000?10000000?2???01101020010????2000010110200101010101010101001001010000????????????????????????????????????????111??????????0?10000???0001011100001000{1 2}?0000??
	Anthracosaurus            202001?1010010000000{0 1}000012000102110000010000010000101?11000000?000120000111000010022220010203300003321010110001100000000??0000000020110?101020000????(1 2)000?101102?010101??0101010100?001000020???????????????????????????????????????????????????????????????????????????????????????
	Pholiderpeton_scutigerum  203001?10100000{0 1}?01?10?001??0?10?110??001000000?000001?1?00000??000?200010000000100222200000?310000332101011000?10000000??10000000120110{1 2}101020000000100001201102001000101010101011110000100000?1?{1 2}???00010??0?0?1{1 2}??101112?1201???????????????????00100000??00???11100001?00{1 2}?0000{1 2 3 4}?
	Bruktererpeton            2?30?1?10100?0?0?0??0?0001210010211000{0 1}000000?0?000000?1000??????????????????????00222????02??10?0???1012?11001100{1 2}?1?{1 2 3}?0????0000000?????????????0???????????????????????????????????0010000{0 1}0??1??0????01?101101120111111201201??????{1 2}0120010001??0010000???000101100001?001{1 2}000002?
	Gephyrostegus             202001010100100000000000012000102010100100000001000000?11000001?00011001010000001012222002020?2000044201101?0011001011200?000000001????011110?00001???0000120110200100000100010101{1 2}1100000000001112000010111011011201111112012011011011012001101111001010000?00???11000010?01{1 2}000002?
	Solenodonsaurus           ??2??1?101001000000010000120001121101100000000???00100?00000001?00011?01?1000000100??20000020?200004???????????????????????????????????00??00????0????2000?????0??010????????????????000000010011?21000?????11?01121?10111201?00???????????????????0010000???00???11101010?01{1 2}00000{1 2 3}?
	Kotlassia                 ??3????1011001000000??0?0100001021100000?00?0011000103?00000000?0101{1 2}00{0 1}?10000001002210000010120000?????{0 1}0??01?010{0 1}1?020??0000???01?010001210200211???200012011020010001110111011121000?0000100?1?211000011?1??1112111011120??0110110121120010000?1001010001?000101111101000?20?000{1 2 3 4}1
	Discosauriscus            0030010101(0 1)0010000001000011000102110000000100001000003?11000001?000110010100000010022220010201200004{3 4}20100110011100111200?0000???012?1?021200200011???200012011021010001010101010121100100002101102100100100?1101121?1?10120110?11?101?00200100????000000000?000101111?0100012000002?
	Seymouria                 202001010000000000001000012000102110000000100011000103?11000000?00012001010100001002210100020120000442010011001110(0 1)111200?0000???012010001210200011???200012011021010001010101010121100100002001102?10110111111011211101012012011111012102001100011000000000?000101111101000120000021
	Diadectes                 302001010100000000001000012000122110111(0 1)1(0 1)1000???(0 1)0000?01(0 1)10001?000110010100000010122(0 1)00020(1 2)024000044210(0 1)0110101101101200?0000000002?21001210(1 2)00011???10001?1??02101001???1???01112110210000200110210011011011101121110101201201111101211200100111?001000001?000101111101000120000021
	Limnoscelis               3031011101000000000010000120001221101111011000????0002?01000001?000100010101000?10122000000102300004421110111111101101300?00000001121{1 2 3 5}10{1 2}1010{1 2}00011???1000121??02101001???01010101101001000020011?21000101?01110112110010120120111110111010011000??001000001?000101111101000120000021
	Captorhinus               203101010100000000001000012100?221100002001000????001???0??0000?000100011101000?10022220000202000004421010110101103???200?0000000002121001110200011???1000??1??02101001???1???0111211001000020???1210001011111101121110111201201001?011112001??1111001000001?000101111101000120100021
	Paleothyris               ?020010101000000000010000121001221101002000001????0000?01010001?000100010100000?10?2222002000210000442101011011110????300?000000000212100111020001????20001?1??0210100????????0111211001000010011121000101?1111011211211112012010010011012001001111011000001?000?011101010001{1 2}0000021
	Petrolacosaurus           203001?101000000000010000121001221110002000001????0000?01010001?000100010100000?10122220020202301004421110110111101101300?0000000002121001110200011???20001?01102101001???1???01111110010000100111210001011111101121121111201201011001{1 2}012001001111001000001?000101111101000120000021
	Westlothiana              202001011?(0 1)0????1???{0 1}??001200(0 1)12211000000?0000????1001?11?00?01?0010000{0 1}?1??000?10?221??0{0 1}020?10000?????{1 2}?????1110111100??0?00000??????000?1020000????2000?????0??0?0????????????????00000001{0 1}??1?????0??1?11110112111111110120111100110120110001110?1000????0001011111010001{1 2}01000{1 2 3}1
	Batropetes                20310?010110100(0 2)0000100001(0 1)100?32(0 1)10(0 1)?2?1?1?00??????00(0 1)0100000(0 1)10001100??(0 1)001????0122(0 1)1102020230010441102011110110{1 2 3}????201??00100012141000000211241???20001?1??02101011???1???1?????00000000320?1111000(0 1)011?01?012?11111112012011(0 1)?00120100010000110010000011000(0 1)0???010{0 2}00012?100031
	Tuditanus                 2?3??1?10?00000?0001{1 2}?00012000?42010000????00???????0?001?00000100100001?100000?10?2210000??0?40000?4???1?????????????00??0?00010????3?00010020100?????000?????0?1010????????????????00100002001112000??????1??01??1?11111201{1 2}0?101101{1 2}01?00100111?0110000???00??????010?0??1{1 2}?1?0031
	Pantylus                  204101011110000000001001210000?421101100000000??????001000000001101100020101000?10022000001?01100004421010110011003???000?00000(0 1)0112130000200201011???10001?01102101001???1???00002100010001?0011020000001100110112111111120120100100?101?00???1011001000011?000?0???000{0 2}00012110003?
	Stegotretus               2031010101?0000000000001011000?421100000010000??????00?001000001001?00020100000?1002200000010?200004?21010110011003???00??000001011203000020020002????1000?????0?1010?????????00?????0010001?0????{1 2}10000?11????1???1?1????20120110??01101100?????????????????00??????000{0 2}0?01{1 2}11000{1 2 3 4}?
	Asaphestera               202001?10110000000001000012000?421100000100000??????0?0010000001001000010100000?1012200001000130000441??{1 2}?????1?10?????00?1?00011???140??0???2???1????2000?????0?1010????????????????000000020???111000111??1??01121?1???120??0?10?00????{1 2}?????????0?10000???00??????010?0??1{1 2}?1?00{1 2 3 4}?
	Saxonerpeton              202001?10110000000001?00012?00?420100001000000??????00001000000100?000010100011?10?2200000020?30000{3 4}4211{1 2}011011?101???100?0?00000??2?{1 3 4 5}?00010020001????2000?????0?1???????????????????0010000200111210001??1?01?012?111111120120110100?001{1 2}0010000110010000??100??????000?0??1{1 2}11?00{1 2 3 4}?
	Hapsidopareion            201001110100000000001000012000?420101?00010000??????0000?10000??0010?00?0100????10122?000{0 1}??0?{0 1 2}0?1144111{1 2}?110??0101101100?0??0000?0?13??00?00211?{1 2}????20001?1??0210110??????????????0001000020??????????????????????????????????1???????????????????0?????001?????????0??????????????
	Micraroter                2021011101000000100(0 1)1?00011000?421100000110001??????0010110000010000000??100011?1012200000(0 1)20130010441{0 1}1{1 2}0110110101110001?1?10000??21300001012(0 1)012????20001?0110210100??????????????0000100020011021001??11?????????????????????101001{1 2}01??????????001000001?0001011100010001201000??
	Pelodosotis               202101?10100000000011000012000?421100000110001??????0010110000010000000??100011?10122000001?0?2001044???2????1?010????00?10?10000??213002020120102?????000?????0?1010????????????????000000020011121000?1?1?01?0112111111120120110??01{1 2}01200100????00100000??00???11100010??1{1 2}?1?00{1 2 3 4}?
	Rhynchonkos               202101110100000000001100012000?420100000010001??????0000000010110010000??100????10122000001?0{2 3}2000044110{1 2}001010010010010010?10000012130020100201121???2000?????021010?????????0111100000000020???????????????????????????????????????????????????????????????????????????????????????
	Cardiocephalus            203101010110100000011100010000?421100000010001??????0000010000010011?001010?????1012200000(0 1)20?1001044{1 2}1010010100101100000?1010000??20300002002(0 1)002????20001?011021011???????????????00100001???????????????????????1?{1 2}??1?2?1101????01?????????????0010001?1?00???11101010?01{1 2}01000{1 2 3 4}?
	Euryodus                  (0 2)02101010110000000010000010000?421100000010001??????000001000001001000000100011?1012200000(0 1)20?1000044{1 2}01{1 2}0?10110101110100?(0 1)?10000??2030000100200(0 2)2????20001?1??0210110??????????????000(0 1)0001?0??1?210001?1?10111112111111120??01101?01{1 2}01200100???????????(0 1)1?00???11101010?01{1 2}01000{1 2 3 4}?
	Microbrachis              203001210110000000011000010000?321110000000000??????000010000001001100010100000?1012210000020?2000033{0 1}1110110111101111100?0000000002?30000200210211???200011011021010001010101010120100000002?01112100??????01?012?1111111101201101001{1 2}0120010000??0010000?1?00000???010{0 2}000121100041
	Hyloplesion               203001?10110000010001?00010000?321111102000000??????0000100000?0001100010100000?1012210000020?200003421110??011110{1 2}11120010000001002??0100?0020111????2000??0?10?1???????????????????001000020011?{1 2}1??01????01?012?111111110120110100?10120010000110010000?1?00000???000{0 2}0001{1 2}?100041
	Odonterpeton              204001?11110000000000000011?00?{3 4}21110?2?0?0?00??????1???0??0000?00?100010100011?10?2200000020?000004421110110110101101{1 2}00??000000002?{1 3}{0 2}000?0020012????2000??0??0?????????????????????000000020011?????????1?0??????1?1111110110????????????????????0010001??100??????000{0 2}0???{1 2}11?004?
	Brachydectes              {1 2}00001?10110100200001{0 1}10010?00?{3 4}21(0 1)0110011111???????0?1?0?01???????1001?????1???1{0 1}122000001?03101?14421020??0101{1 2}03???020???001?00121310000002?0141???2000??1??021010?1???1???011121000000003001110100????1?0??112?1?1?11110110000?00?{1 2}012001??????011001000?00000???000{0 2}1001{1 2}1100031
	Acherontiscus             ?????1?111?0100?0000{0 1}00001?00??{3 4}???????????????????????????00?0?110?0?0??100????1?0????000??0??00003?????????????????????????????????????????????1????2000?????0?1???????????????????00??001?0????0010???????????????????????????????????????????????1???1???000001110000100????00???
	Adelospondylus            ???????1???0100?00??0?00?11000?{3 4}210?1100000100??????11?10??????????11001010000001?????100001?100000{3 4}3???{0 1 2 3}?????1?101111000???00?????????00?0?0????1????2000??0??0?1010????????????????00?0110{0 1 2}0????0????????????????????????????????????????????????0?10110???0???????000{0 2}1???{1 2}1??00??
	Adelogyrinus              20?0?1?1?1?0000?00??{0 1}100?10?00?{3 4}?10?11?{0 1}000100??????1??10??0010?0?011?0{0 1}?10?00001?0??2100000??00000?3????????????????????????????????1???????{1 2}???1????2000??0010?1010????????????????0000110100?1?0010????1???????????????0????????????????????????0?101100??0????????00{0 2}1???{1 2}10?00??
	Dolichopareias            10?0?1?1?1?0100200??{0 1}?0001?000??210?11?{0 1}0?0100??????1???0??0010?110???0{0 1}?100????10022??000000??00003?????????????0???????????????????????????????????????????????????????????????????000?11000???????????????????????????????????????????????????????????????????????????????????????
	Scincosaurus              203001?10010000200002000010000?421101?2?????00??????0000100000011101010101010?0?1002210000020?30000(3 4)?1102?11?111103???{0 1}20?1?00000????4?0000002?113????20?0???????????????????????????00?0000310110010001?11?11?01??11111?110120110?002{1 2}012001??00010?10000?1011111???010{0 2}000121110031
	Keraterpeton              0020?1?1001000020000{1 2}000010000?321111100000100??????00010000000001010101?100000?1002210000020?200003?????????????????????????????????????????????2????2000?????0?1010????????????????000?0003011100010????1?0??11??0?01101100101?0?00????2001??????0?10000?1011110???010{0 2}010020010031
	Batrachiderpeton          004001?10110000000001100010000?321111000001100??????00011000000011010101010?000?1002200000020?30000331100?100100103???010?1000???002?40000?00200?{2 3}1???20001?1??02101001???1???010000000000003011100010??????????????????????????????????????????????????????011110???010{0 2}0000200100??
	Diceratosaurus            2030?1?1011010020000{1 2}100010000?32111100000110???????00010000000011010101?10?000?1002210000020?300003?11(0 1)111(0 1)0111{1 2}0????01011?00000?12?4?00????????{3 4}????2000?????0?10???????????01?0???00?00003011100010????1?0??11????0110110010110?00????2001??????0?10000?1011110???010{0 2}011020010021
	Diplocaulus               204001?0???00000(0 1)01?200000010??321110000001?01??????000110000100110101010001000?10?2221000010?40000?311030100100103???01011?0011101204{0 2}0000002002{2 3}????20001?0110211100??????????????00000000201110001010111??1?01121?1?111101201??????2002001??????000000011111110???111{0 2}0111201?00{2 3}1
	Diploceraspis             204001?0??????0{0 2}11??2000?0010??321110001001?00??????000110000100010101010101000?10?2221000010140000331105010010010{2 3}???01011?001110120400000002002{2 3}1???20001?1??02111101???1???0110101000000030???00010????1???????????????????????????????????????????????11111110???011{0 2}0110201100?1
	Ptyonius                  001001?100000002000100000100011221001100100000????1000?00000100?110100010100000?1002222000020?10000441101?10010010????00010000110002?{1 3}{0 1}10010020001????2000?????0?1010????????????????000000020011100100??11?0??11??011?11110110110?002???2001??????0010000?1?11111???010{0 2}000020110031
	Sauropleura               002001?1(0 1)0(0 1)01002000101000020011221001100(0 1)00000????1000010000100?11010000010?000?100222200002010000044210{1 2}0110100103???000?0?00000002?{1 3}?000000200101???20001?1??0?10100????????1?????1000000020011100100??11?1??11??011011110110111?002???2001???0?10?1000001?11111???010{0 2}00002001(0 1)031
	Urocordylus               ?030?1??????????0001{0 1}0000???????????????????????????000???00100?110?000001?0000?1??????0?0????00000?????1????1?010?????0??0??0010????{1 3}???????????{0 1 2}????2000?????0?1010????????????????000?00020011100100???1?0??01??011?10110110110?0?2{0 2}112001??????0?10000?1?11111???010{0 2}000020110021
	Lethiscus                 301001210?10?102?000010001210012200011{0 1}0?0011?????0?00?1000000?????020010100000??01122200002?{1 3}001104421?{1 2}10000??1011?110000?00100010?1200??00100?1000?2000121??001010001?1??????????100000?020????????????1???????????????0????????????????????????110000111100??????010{0 2}0??1201??0?1
	Oestocephalus             {2 3}02001?10110100200000{1 2}00010000122100110011111?????100000010000?????0{0 2}000010?000?100??120000001001?144???{0 1 2}?????00103???100???00??????01200000020120?????000??1??0210100??????????????1?000(0 1)002001??????????1???????????????0????????????????????????2100001?1?10??????010{0 2}0?00201110?1
	Phlegethontia             {2 3}100012100?0000{0 2}01??{1 2}{1 2}0000?101?{3 4}2?????2?????1???????1???0??000??0????001010?0???1202222000020?0011144???{1 2}????????13???????????0?0????1200??0??0??{2 3}1???2?00??1??1??1???1???1???1???????0000002001??????????1???????????????0????????????????????????210000101100??????010{0 2}0?00201110?1
	Ariekanerpeton            003001010100010000001000011000102110000000100001000003?01000001?000110010100000?1002210001020120000{3 4}{2 3 4}001{0 1}0110001100111200?0000???002?10011200200011???2000?2011021010?010101010101201001000020011021001?0???11101121?1?10120110111?10????20?1??????0010000???00???11?1?010?01{1 2}0000021
	Leptoropha                ???????1??00000?0????000111000102110000000?0010000000??01000001?0101100??10?000?1????10?010201?00?0{2 3 4}????{0 1}?????????????{2 3}0??0?00??????????????????0??????000???????????????????????????000000023???????????????????????????????????????????????????????????????????????????????????????
	Microphon                 ?02001010100000(0 1)00001000110000102110000000100101000003?01000001?0(0 1)012001010(0 1)00001012200001020130000{3 4}{2 3 4}211{0 1}0010010100110200?0000???002???00??002000?????2000??0?10?1010????????????????000000023????????????????????????????????????????201????????????????????????????????????{1 2}???????
	Capetus                   101001?1010000001000000001200000201011001010000000000??10000001?01012000000100001012200000?00?1000044101{1 2}?110???10????10011?00111??2???1?????200?0??????00??0?102?010?????????0??????0011000{0 1}0????0000???????????????????????????????????????????????????????????????????????????????
	Notobatrachus             00300121?1?1?????1??0?002???1??{3 4}???0??2?????1???????1???1??1????????101?????(0 1)1??100222?0??1?0?0110144010{3 4}0100????13???10111?0011101?042100000211121???2001??1??1??1???1???1???1??????020?00000011?????10011?01?112?1?2111120121110?01?00?2??1??????000010111100??????010{0 2}0?01{1 2}0100031
	Vieraella                 001001?1???1?????1??1??0{0 1}???1??{3 4}??????2?????1???????1???1??1?????????01?????????101??2????1?0?2110???01?{3 4}?10??????3???10111?00111110???????????1{1 2}2????2001??1??1??1???1???1???1??????1?0?0002?011?????1???1?0??112?1?21111201211????1????2?????????0?001011??0???????010{0 2}0?01{1 2}0100031
	Orobates                  301101010100000000001000012000122110101(1 2)111001???01000?01110001?00011001?100000010122000020003300004421?2?11?10110110120??0?00000012121001{1 2}1020002????10001?1??0210100????1???01112110210000200110?10?11011111101121100111201201110101201200100011000100000??000101111?01000120100021
	Ossinodus                 ??201??????0000??000000011??0?0{0 2}21000000?01?0011000000?00000000?00112000010100000????1?00?001?20000{1 2}{1 2}{0 1}11{0 1}10000?0100100000?0000???00???????????00?0????0??0??00????01?????????????????001?0001000112?11?1?1?0?0101?0000??01{1 2}1??0?10?10?200?01???0???0?00000???00010???000??001{1 2}??0?0{1 2 3 4}?
	Pederpes                  ?030?1?1?1?000001000000001?0?000?????10000000011010102?01000000?000?2?0{0 1}0100000?000??12012????2?0001?1011?????00100010??0??0?0000??0???001000{0 1}0000???????0???0??10?????????0?????????0?100002?0111{1 2}1011?0??1?010111000?1012?110?10?00?000210110????0001000?0?000??10?00010?01{1 2}00000{1 2 3 4}?
	Silvanerpeton             2020???10100000000000000012000102110000000000000010001010000001?00011001?100000?1002212002010?100004?101{0 1}011000110????10??1000???01??{0 1}?00101020000?????0001?0110?0010?????0???01010010000000100?1110000?????0??01120?1?11121120?10??0????2??1??00110010000???000101100001000?{1 2}??0002?
	Tseajaia                  2030?1?101000?00000?1000012000022110100211?000???00000?01110000?00011001?100000?1012221002000?400004?2?0{1 2}?1?0101100101200?0?0000000??2100?20010001????2000121??0210100????01010101201001000020011021?011011?11?0112111?10120120111110121120?1??001?0?1000001?0????11111010?01{1 2}000002?
	Utegenia                  00300101010000000000100001200(0 1)102110000100000000000001?01000001?000110010100000?1002212002020140000{3 4}{2 3 4}101{0 1}0110000101110200?0000???002?1?021200200001???2000??011021010?010101010101101001000020011?21001????????01????1?1?120110?11?10????20?1??????0010000???00010111??01000?{1 2}0000021
	Gerobatrachus             ?020011101000?00000???0?0121000{0 1 2}201?11{0 1}{0 1}??000????10100????0000??0101100001000????01??2200202??4000???0115?11???120210110010?0?111?1??{1 3 4 5}?????????1?{0 1}?????????????02?0???????????????????00?00000011??????????????????1?2??1?2????110??0??????????????00000011?1?????11??0010?0??0????{2 3 4}1
	Chroniosaurus             3020?1?101000000001?00000121001121100000100000???00000?10000001?01011?000111000?1011222010020?10000{0 4}?2011011001010{0 1}011200?0100000002?1?1{1 2}101020000????2000?{1 2}01102001?0011101010111??1000000010????2000???????1?011211{1 2}?1?12?????10110?????001??00??0?10?0??0?000001110100000120?000{1 2 3 4}?
	Micropholis               3010011101000100000002000111000120101100(0 1)01000????01001(0 1)000000(0 1)?0101100001000001101222200(0 1 2)02012000044100(3 4)011000(0 1)20(0 1)001(1 2)00(0 1)0?0011111(0 2)04010000021110?????0000?011021010?????????01112110000000(0 1)0011100?010??1????1???1?1??112?120110100110110?1??0??101?0001?0?00???10000010?0?{1 2}??0003?
	Nigerpeton                01100101000010?1?01?0000012?000020001100?0100?11010101??1000001??0?1200?0001?????0022200001?11300?02{2 3}?00211100111000?110010?00111101010101100201001???0000?101?0?????101?101?1????21?000000000?????????????????????????????????????????1??????????????1000????0??????00?0???0{1 2}?0??0??
	Saharastega               ??{1 2 3}00??101000001001?0000010000001000110000000?1?0?0?0???1000001?100?0?0{0 1}1101000??{0 1}112000001?0{1 3}30000{3 4}?{1 2}?12?100?11{0 1}00?1110011?00111011?1?10100020111???????0?101???????101010101???????000000000???????????????????????????????????????????????????????????????????????????????????????
	Iberospondylus            10100?0100000000000000001120000{0 1}2?10??00101000???00100?10000?01?01011000?10100011002222002020?20000341012011001110001110?1??00111012010?0?100?0??0????20001{1 2}011021010?010101010101111000000010?????????????????????????????????????????????????????000100000000010???000100012?00?0??
	Tungussogyrinus           30200??1010001000000???02100000121101100000001???00000?01000101?0001100?01??????1011222???02??400?0??1??30??0???100???10010??011101????100000??12{0 1 2}???????0????????????0100???????????000000022?????????????????????1?2??1?2?100?10101????200100??????????????????????0?0?????{1 2}????031
	Utaherpeton               1030???11?1010021001010??11000??1??01???????0??????????????0?0????0???01?10?0??0?0?222200{1 2}0{1 2}0?10?0044???{0 1 2 3}?????1?10???????????????????{1 3}???????????{0 1 2}??????00????????????????????????????00000020????0100???????1?01??111??111012011????????200100????0010000???0000011?0102000?20100031
	CASEASAURIA               3031?1?10?00100000000(0 1)00(1 2)1210012210011(0 1)(1 2)110000????0000?01110001?00000000?100001?10122121010(0 1)013010044???{0 1 2}?????????????30??0?00000????{1 2 3 5}1???????0001????20001?1??021010?????????0???21?001000020??1?2110010???11?01121?1111120???11??101{1 2}112001??101101000001??000?01110?010001{1 2}?1000{2 3 4}?
	Goreville_microsaur       ???0???1???00???0????????1?1???????????????????????????????0100??1????0???0????????????????????0000??1?1{0 1 2}???001?10?????0????0????????3??0000020021?????0?0??????????????????????0????0?0?0?02??????10??????????0???1?1?111????????????{1 2}01{1 2}?????????0?1000000?0001011100010001201000{1 2 3 4}?
	Sparodus                  ??4?0??????????????????????????4???0?100000?0???????0{0 2 3}?0000010010111000??10?0????????0??0?02030000044????????01000???????????????????{3 4}0??????????3???????0????????????????????00?????001000020011121??01????01?11??11111112012011010012????????????0010000???0???????010{0 2}0?01{1 2}0?00?{1 2 3 4}?
	Liaobatrachus             00200121?1?1?????1??0?002???1??{3 4}???0??2?1???1???????1??????1????????101?????011010112220??????411014401040101????13???10110?10111?1?0420010012(0 1)1111???2?01??1??1??1???1???1???1??????0?0?000000110????10011?01?112?11211112012111?101?00?2??1????1100001011110???????010{0 2}0?01{1 2}0100031
	Acanthostomatops          (1 2)01001(0 1)101000(0 1)0000001000012000012(0 1)11110000(0 1)001???00(0 1)00?11000(0 1)01?0(0 1)0110000001000010(0 1)1220001020?30000441012111001110101110010?00111110?{3 4 5}?02000020121???????????????????????????????????00??00010011101?0????1?11?????1?1??1?2?120??01?0????00?1??????0000001???000001000001000120000031
	Deltaherpeton             2020???1???01?0?1000000001?00?0221101110100000????0002?00000100?11010001?000000?1001120000000?1000022?0??????0?????0?????????????????????????????00???1010?100?0?00?0?00?101010101???00?100000???????????????????????????????????????????????????????????????????????????????????????
	Karpinskiosaurus          20300101011000000000000001000000211000000010001101010{1 2}?11000001?00012000010000001011210000020{1 3}3000044{1 2}010001001110001120000000???110?{1 3 4}1021210200011???20000{0 1}0110210100????????01??2110010000(1 2)0????????????????????????????????????????????????????????????010?????11111010?00{1 2}01000??
	Carrolla                  20210111011000020001{0 1}00001110??{3 4}211?0?2?1???00??????????1??0?01?0011000{0 1}?100?????01222100002?340??1442102011010110110101011?00000????{4 5}210000021114????2?00?????0210?00??????????????0?{0 2}000003{0 2}???????????????????????????????????????????????????????????????????????????????????????
	NSM_994_GF_1.1            ???????????0????????0?0??1?00?1021100100101?001?0?0001?1?00????????0200??1??00001????22??{1 2}02032000?3???????????????0???0??0?????????0{1 2 3}10??????0??0????????????????????????????????????0??000{1 2}00?11??????????00?0???01001112?1201???????????????????001???000?00???1?10001??00{1 2}?00?0??
	Crinodon                  00300?010?00100010011000012000?420100000000001??????001010001001001000010100000?1??{1 2}?20002000{2 3}400004{3 4}10111110011100011000??00000011????00010020021?????000?????0?10?0?????????00??????00?00020???????????????????????????????????????????????????????????????????????????????????????
	Sigournea                 ????????????????????????????????????????????????????????????????????????????????????????????????????2?????????????????????????????????????????????0???0000?2011021010001100110011010100??00000???????????????????????????????????????????????????????????????????????????????????????
	Doragnathus               00?00??????????????????????????????????????????????????????????????????????????????????????????????{1 2}{1 2}??????????????????????????????2??????????????1???20001{1 2}0110200100011001100110001000000000???????????????????????????????????????????????????????????????????????????????????????
	Spathicephalus            00000??10?0000(0 1){0 1}10??{0 1}0000121000(1 2)21101100000000???10102?11000000??101200000?1001010?222{1 2}2?{0 1}020340000?20100010??????{0 1}101000?1000???002?110001??2011000112000?{1 2}0??0??????0111???????????000010000???????????????????????????????????????????????????????????????????????????????????????
	Metaxygnathus             ????????????????????????????????????????????????????????????????????????????????????????????????????{1 2}?????????????????????????????????????????????011?01000000?010000000?000?000?0{0 1}0000??000?0???????????????????????????????????????????????????????????????????????????????????????
	Sclerocephalus            1010012101000001001?00000120000121101100001000???0000(0 1)?10000000?0101200000(0 1)100001012220000010110000(3 4)41012011001(0 1)100010(1 2)00(0 1)0?000(0 1)0(0 1)(0 1)20{3 4}{0 2}100000201(1 2)01???000000011020011001010101010121100100001001110010010011111112?111???120120110?10??112001000011001110000?000101000001000120000031
	Cheliderpeton             202?0?0101000001001?0000112000012100110000(0 1)001???0000??(0 1)0000000?01012?00?001000?1002220000000?100003?????0??????????????????????????????????????????????00?????0?0???????????????????00?1000{1 2}00111{0 1}010????1????????1?1????2?12011???0??1??001000011001?100???0???????0001????{1 2}?????{2 3}?
	Archegosaurus             1030010100001001001?000001200001(1 2)0001100001000???00101?10000001?0101200001010000100222100000011000033?012101000020110010000?00110002040101010200201???000001011020010001010101010111100100000001110010????1????????1?1????2?120111?10???12011000011001010000?0001010000010001{1 2}0000031
	Konzhukovia               201001{1 2}100000001001?0000012(0 1)000121000100001000???10100?10000000?010?20011001000010022220000201100003?1002110000010100010010?00110011050101{0 1}0020010???????????????????????????????????000?00010???????????????????????????????????????????????????????????????????????????????????????
	Lydekkerina               002001010100000(0 1)001?00000110000121(0 1)11100001000????010111000000(0 1)??101200(0 1)1001000110122220000201200003310141000000100(0 1)0010010?00111010040101000200211???00000{1 2}0010200101000(0 1)0001010(0 1)21000(0 1)000010011(0 1)10100000111111112111111120120110?101211100100?0??00101000000??0?10000010?0?{1 2}00000{2 3 4}?
	Beiyanerpeton             10?001110?10(0 1)000?000{0 1}{0 1}10210?00?{3 4}?0111?2?1???1???????1???1??1???????10?1?????1???10?122?0??1????11?13?0104?1011?0203???11011?01111??00{1 3 4 5}{0 1}10?00020??31???2?00??1??1??1???1???1???1??????0?00000{0 1 2}0????????0???1?01?11??1?21111201101101?1?2?0100100????0000001?1100010???011{0 2}000?{1 2}0?0?031
	Pangerpeton               {1 3}?200????1??????????{0 1}??02?????????????????????????????????????????????????????????1??2??????????1?1?41105?10?????1????11000?01111??0?4{0 1}10001020111?????000??1??1??????????????1??????????000{0 1}0????????01????01?????1?2??1120110110??0????200100????01?000???1??????????1{0 2}0?0???????3?
	Ymeria                    00?00?0?????????????0?0????????????????????????????????????????????????0????0???????{0 1}????????????0?{1 2}200?{0 1 2}10?00?01000?0000????0???00{0 1}??????????????01(0 1)10100??00?0100?0000100010001000?001000020???????????????????????????????????????????????????????????????????????????????????????
	Densignathus              ????????????????????????????????????????????????????????????????????????????????????????????????????1?????????????????????????????????????????????010001001100?010010000010001001000000??000{0 1 2}0???????????????????????????????????????????????????????????????????????????????????????
	Chelotriton               103011210100000{0 1}01??0?00112?00?{3 4}20110?2?????1???????1??????1???????1001?????001?10022101001?0?401014401041100????13???1{0 1}111?00111?10042000?002??{1 2}01???2000??1??0211???1???1???1?????0??00??00?????????0???1?0?111??1?21111101201????0??1?20?1??001101100001110101????011?00012011?031
	Palatinerpeton            ??200???01?00??000??0?000??000?{0 1 2}21?0????????00???0?00????00000??0?01200101??000?10???22?00????1?000??1012111001110001110010?00111012?????????????11???0000020110210101010101110111211001?000{1 2}0011?????????????????????????{1 2}?????10??0???1?00100????????????????????????????????????{1 2 3 4}?
	Glanochthon               (1 3)020010101000001001?000(0 1)(0 1 2)1200(0 1)012(0 1)10110000100(0 1)????0(0 1)01010000001?0(0 1)0120000(0 1)010000100222(1 2)0000(0 1 2)0?100003??0?21010000100(0 1)0010010?00110002?{3 4}?121000201201???00000101?0200?010???????010(0 1)2110011000(1 2)001110000?????????????1?1??1?2?1{1 2}0?10??0????2?????????0?1?1??????????1000001????{1 2}??000{1 2 3 4}?
	Archaeovenator            20{3 4}??1110100?000000010000121001220101002010000????1000?11?10101?0?0000010100011?11122?2002000{2 3}40100442??10??011110210130010?000?011?1?1?01010?00011???20001?1??02101001???????01112110000000{1 2}0????210?010??????????1????1?2?????1?1?0100??00100111100100000100001011101010001{1 2}0?00?{2 3 4}?
	Platyoposaurus            004001{1 2}100001001001?0001112(0 1)000121001100001000???10100?1000000(0 1)?0101200101010000100222000000011000033?012111001010101010000?00010101050121110201101???(0 1)0001201?0210?110101010101012?10000000000?1?00?00???1???????????????{1 2}??10110??0?211??????????011110000?0001010000010001{1 2}000003?
	Trihecaton                ????????????????????????????????????????????????????????????????????????????????????????????????????4???????????????????????????????????????????????????00????????0???????????0???21?0?0000020????211?1111?1011?1121111?1120120110??0?1?12?????????00100000110000011101010001{1 2}010?0{1 2 3 4}?
	Erpetosaurus              1000110101100002000000010100000221000100101100????0100?10000000?010(0 1)20001100000010122220000(1 2)0?00000{1 2 3}{0 4}1012011000110000110110?00110011?10101200{1 2}0020????0010??0??0?00?0????????????????000?000000?1?0010?????????1?1{1 2}0?1??1?2?1{1 2}0110?0????1???1??????0000100????????1000001???1{1 2}?00??{1 2 3}?
	Mordex                    1010?1?1000001020000{0 1}20011(1 2)0000121101100000001???00000?10000001?0101100??100000112???21002020?200?04?1?13???0?1??0????10?1??00111012???110100?011{0 1}????0??0?????0??0???010101010101???001000000???1?01????1???0?????1?1?011201{1 2}01111?0???12001??????00?????????00?01?????1????2?????31
	Branchiosaurus            10?0???1010000000000{0 1}{0 1}00211000012010100000000????00?01?11?00001?01001000?100000?101{1 2}222002020??00004????3???0?????{0 1 2}???????????11??1????100100?012{0 1 2}?????000?????0??0?0????????????????000000010???101?0?????????????1?1??112?1{1 2}011???0????20?1??????00????????00??????????????{1 2}?????31
	Pholidogaster             0010??110??0?00{0 2}100?10010120010221100100000000????0102000000000??1?0{1 2}?01?001000??00??2{0 1}00000??1000012??????????????????????????????1?????????????{0 1}????{0 1}010??0?10?00?????????????????100?100020??110000???????????????{0 1}????2?1?0?????0?{1 2}??20?1??0?11??1???0???00010100?001100?20?00?{1 2 3 4}?
	Palaeoherpeton            {0 3}02?01?10?00??0?????000001200(0 1)102110110010100010000001?11000001?00112001?11?000010?{1 2}?220000203100003????{1 2}?????????????10?01?000?0???01{0 1}??101021000???????????????????????????????????00??000{1 2}0???????????????????????????????????????????????????????????????????????????????????????
	Neopteroplax              203101{1 2}10100000{0 2}0???100101100010(1 2)11011{0 1}0?0?0001101010{1 3}?1?000001?01012001?01100001012222100?{0 1}0?1000043211{1 2}0110001100000{0 1}0????000?0002?????1?102?000?????0001?011020010?????????01?12?10?10??01????????????????????????????????????????????????????????????????????????????????????????
	St._Louis_tetrapod        ?0?0??{0 1}1???0????????0????1?0????{1 2}????????????????????????????????????????????????????20????????0???{1 2 3}2??11??1?0???0{0 1}0???0?1?????00????????????????{0 1 2 3}0????0101?0010?????00?0????????????00?0000{0 1 2}0???????????????????????????????????????????????????????????????????????????????????????
	Parrsboro_jaw             ????????????????????????????????????????????????????????????????????????????????????????????????????3?????????????????????????????????????????????01000??00001???????00101010101011?100??000{0 1 2}0???????????????????????????????????????????????????????????????????????????????????????
	Elginerpeton              00???0?????????????????????????????????????????????????????0?0????0?????????????????1??????????????10?????????????????????????????????????????????01110000?000001000000010001000?0??000??00000??1???????????????????????????????10?00???0?0???????????????????0??????00?????0{1 2}??0????
	Australerpeton            003001210000(0 1)001001?0000012000012100110000(0 1)00(0 1)???(0 1)0101?10000000?01(0 1)121000101000110022220000101100003{2 3}?014101000020010000010?0010000104{0 2}101100201101???(0 1)0001{1 2}0110?10?00011101110111{1 2}110000000000?110010010???11?1???1?1??1120120101?1012?1200110????0010100?0?0001010000010001{1 2}00000{1 2 3 4}?
	Quasicaecilia             {0 1 2}??????10100100{0 1}0???{1 2}????10100?{3 4}21100?2?0?0?01??????1???1??????????1?00?010??????012220?02020{0 3}400?14????3???????{0 1}0{2 3}???01011??00??????32?00?00211{1 2}4???????????????????????????????????????????????????????????????????????????????????????????????????????????????????????????????????
	Casineria                 ??????????????????????????????????????????????????????????????????????????????????????????????????????????????????????????????????????????????????????????????????????????????????????????????001?????11??1????01??1?1?11?201?0?10??0????2?????????0010000???00???11?00010?01{1 2}000?02?
	Llistrofus                ??1????10?10000?00001000010100?420101100010000??????00?0010000110010200??100011?1????10000010100111442112?11001110????10010?0000000?131100000211221???2?00??1??0210110??????????????0001000020????????????????????????????{1 2}??201???????????????????0010000???00??????000{0 2}0?0?{1 2}1100?{1 2 3 4}?
	Bystrowiella              2030????0?00000{0 1}1?1??000?121001{0 1 2}21100001110000???0??02?11100001?00?11000?1010??????2?22002020?300?044????0???????????????????????????????????????1?????????????0??0??????????????????00??000?0011?1000??????11?01121110?1120??????????1012??110????0?10100???00?1?11101000?01{1 2}00000{1 2 3 4}?
	Coloraderpeton            ???????????010?200000?0?01000?1221001100100?1????0110{1 2}?10000?0?????02000?1000?10000??{0 1}{0 1}{0 1}00000?001?0?{0 1}?10{1 2}?0???00?0010010000?00??0??0?12001{0 1}1010000000?2000001??0{0 1}1010001?101?101?100000?0000{1 2}0????????????????????????????0????????????????????????210????111?1??????010{0 2}?????00110??
	Pseudophlegethontia       3030????????????????????????0?1{0 1 2}2?001100100????????10{0 1}?1000????????0?0??????000??0?{0 2}?22?0002??001?0?????{1 2 3}?????????????{0 1}0000?00000??????001{0 1}?010003?????000??1??0{0 1}10?0????????????????00??000?001??????????????????????????0????????????????????????2100001?110???????010{0 2}0?0?201010?1
	Perittodus                ????0?????????????????????????????????????????????????????????????????0??1?????????????????????????{1 2 3}??????????????????????????????????????????????011??0000{1 2}00?0?00?0000?000?001?000?00?000020????????????????????????????{1 2}??10????????????????????????????????????????????????????{1 2 3 4}?
	Diploradus                {0 2}0?0???????0????????0{0 2}000???0???{1 2}1??1100000?0?????????????????????????00?10?000???????????02???00?0?????{0 1}?????????????00??0??0?????????00?1002011?000?1??00{1 2}00?0?????0011001100110?00??00??01????????????????????????????????????????????????????????????????????????????????????????
	Aytonerpeton              20?000?1???????{0 2}?00?00001?????????????????????????????????????????????00?100?????002{0 2}??0???????????{1 2}{1 2}{0 1}011011001110101100?1?100?00001??????????????010?1000?00010?????0001101110111???000100000??????????????????????????????????00??0???0?001????????0?????????????????????????????{1 2 3 4}?

;

END;
BEGIN MacClade;
	Version 4.0 84;
	LastModified -987240198;
	FileSettings treewindow '2' '2' '43' '1';
	Singles 000;
	Editor 0001100111111110010001001 '0' '24'                                                                                          Geneva '9' '100' '1'                                                                                          all;
	EditorPosition '46' '6' '691' '1011';
	TreeWindowPosition '44' '5' '728' '1024';
	ListWindow Characters open Geneva '9' '50' '25' '273' '409'                                                                                          000;
	ListWindow Taxa closed Geneva '9' '50' '10' '273' '323'                                                                                          100000;
	ListWindow Trees open Geneva '9' '50' '25' '145' '379';
	ListWindow TypeSets closed Geneva '9' '50' '10' '276' '490';
	ListWindow WtSets closed Geneva '9' '50' '10' '276' '490';
	ListWindow ExSets closed Geneva '9' '50' '10' '276' '490';
	ListWindow CharSets closed Geneva '9' '50' '10' '276' '490';
	ListWindow TaxSets closed Geneva '9' '50' '10' '276' '490';
	ListWindow CharPartitions closed Geneva '9' '50' '10' '276' '490';
	ListWindow CharPartNames closed Geneva '9' '50' '10' '276' '490';
	ListWindow WtSets closed Geneva '9' '50' '10' '276' '490';
	ChartWindowPosition '52' '30' '686' '964';
	StateNamesSymbols closed Geneva '9' '10' '50' '30' '192' '220';
	WindowOrder Tree List Trees List Characters;
	OtherSymbols & /                                                                                          00 ? -;
	Correlation '0' '0' '1000' '0' '0'                                                                                          10011010;
	Salmo 00000001;
	EditorFile '2';
	ExportHTML _ MOSS '100'                                                                                          110000;
	PrettyPrint 10;
	CharLegendPosition '425' '1605' '73' '85';
	TreeLegendPosition '311' '1664' '64' '93';
	EditorToolsPosition '570' '184' '115' '165';
	TreeToolsPosition '119' '1599' '126' '138';
	TreeWindowProgram 00;
	TreeWindow 0000;
	Continuous '1' '3'                                                                                          1;
	Calculations 0000001;
	SummaryMode '0' '0'                                                                                          0;
	Charts Geneva '9' (                                                                                         normal )                                                                                          0010;
	NexusOptions '0' '0' '50'                                                                                          001011011;
	TipLabel '1';
	TreeFont Geneva '9' (                                                                                         normal );
	TreeShape 1.0 1.0 1101;
	TraceLabels 0101;
	ChartColors '0' '0' '65535' '9' '0'                                                                                          1;
	ChartBiggestSpot 1;
	ChartPercent 10;
	ChartBarWidth '10'                                                                                          1;
	ChartVerticalAxis 10101;
	ChartMinMax '0';
	TraceAllChangesDisplay '0'                                                                                          1;
	BarsOnBranchesDisplay '0' '0' '60000' '10000' '10000' '10000' '10000' '60000' '65000' '65000' '65000' '6' '1'                                                                                          0000101;
	ContinuousBranchLabels 0;
	AllStatesBranchLabels 1;
	IndexNotation '2'                                                                                          1;
	PrintTree 10.00 '2' '2' '2' '2' '2' '2' '2' '2' '2' '2' '2'                                                                                          Geneva '9' (                                                                                         normal )                                                                                          Geneva '10' (                                                                                         normal )                                                                                          Geneva '9' (                                                                                         normal )                                                                                          Geneva '9' (                                                                                         normal )                                                                                          Geneva '9' (                                                                                         bold )                                                                                          Geneva '9' (                                                                                         normal )                                                                                          Geneva '9' (                                                                                         normal ) '0' '0' '0' '0' '0' '0' '0' '0' '0' '0' '0' '0' '0' '0' '0' '0' '0' '0' '0' '0' '0' '0' '0' '0' '0' '0' '0' '0' '0' '0' '1' '1' '1' '1' '0' '15' '-39' '4' '-40' '0' '1' '2' '1' '8' '0' '0' '0' '2'                                                                                          1000111000000000000100000111000;
	MatchChar 00 .;
	EntryInterpretation 01;
	ColorOptions 00;
	TreeTools '0' '5' '4' '0' '10' '4' '0'                                                                                          00100111111101110;
	EditorTools '0' '0' '0' '1000' '0' '0' '6' '3' '0'                                                                                          100000101110001;
	PairAlign '2' '2' '3' '2' '1' '1' '2' '1' '3'                                                                                          1010;
	BothTools '1';

END;
BEGIN ASSUMPTIONS;
	OPTIONS DEFTYPE = unord PolyTcount = MINSTEPS;
		USERTYPE Carroll_character (Stepmatrix) = 
		 5
	0	1	2	3	4
	0	1	1	2	3
	1	0	1	1	2
	1	1	0	1	2
	2	1	1	0	1
	3	2	2	1	0
;
	USERTYPE occiput_character (Stepmatrix) = 
		 6
	0	1	2	3	4	5
	0	1	2	2	3	3
	1	0	1	1	2	2
	2	1	0	2	2	1
	2	1	2	0	1	2
	3	2	2	1	0	1
	3	2	1	2	1	0
;

	TYPESET * UNTITLED  (CHARACTERS = 'Matrix in file "RUTA20~1.NEX"')  =  unord:  1 -  2 4 -  20 22 -  26 28 -  31 34 -  39 41 -  71 73 -  81 83 85 89 91 93 -  94 96 -  99 103 -  104 106 -  114 116 -  118 121 -  133 135 -  136 138 140 -  141 143 -  145 147 -  155 157 -  178 180 -  182 184 -  188 191 -  210 212 -  213 215 -  218 220 -  221 223 -  229 231 -  233 235 -  239 241 -  243 245 -  264 266 -  269 271 -  275 277, ord:  3 21 27 33 40 72 82 84 86 -  88 90 92 - 95\3 100 -  102 105 115 119 -  120 137 139 - 142\3 146 156 179 183 189 -  190 211 - 214\3 219 - 222\3 230 234 240 244 265 270 276, Carroll_character:  32, occiput_character:  134;

END;

BEGIN MESQUITECHARMODELS;
	ProbModelSet * UNTITLED  (CHARACTERS = 'Matrix in file "RUTA20~1.NEX"')  =  'Mk1 (est.)':  1 -  277;
END;

BEGIN TREES;
	Title Trees;
	LINK Taxa = Untitled_Block_of_Taxa;
	TRANSLATE
[0] 		1 Eusthenopteron,
[1] 		2 Panderichthys,
[2] 		3 Ventastega,
[3] 		4 Acanthostega,
[4] 		5 Ichthyostega,
[5] 		6 Tulerpeton,
[6] 		7 Colosteus,
[7] 		8 Greererpeton,
[8] 		9 Crassigyrinus,
[9] 		10 Whatcheeria,
[10] 		11 Baphetes,
[11] 		12 Megalocephalus,
[12] 		13 Eucritta,
[13] 		14 Edops,
[14] 		15 Chenoprosopus,
[15] 		16 Cochleosaurus,
[16] 		17 Isodectes,
[17] 		18 Neldasaurus,
[18] 		19 Trimerorhachis,
[19] 		20 Balanerpeton,
[20] 		21 DENDRERPETIDAE,
[21] 		22 Eryops,
[22] 		23 Acheloma,
[23] 		24 Phonerpeton,
[24] 		25 Ecolsonia,
[25] 		26 Broiliellus,
[26] 		27 Amphibamus,
[27] 		28 Doleserpeton,
[28] 		29 Eoscopus,
[29] 		30 Platyrhinops,
[30] 		31 Micromelerpeton,
[31] 		32 Apateon,
[32] 		33 Leptorophus,
[33] 		34 Schoenfelderpeton,
[34] 		35 ALBANERPETIDAE,
[35] 		36 Eocaecilia,
[36] 		37 Karaurus,
[37] 		38 Triadobatrachus,
[38] 		39 Valdotriton,
[39] 		40 Caerorhachis,
[40] 		41 Eoherpeton,
[41] 		42 Proterogyrinus,
[42] 		43 Archeria,
[43] 		44 Pholiderpeton_attheyi,
[44] 		45 Anthracosaurus,
[45] 		46 Pholiderpeton_scutigerum,
[46] 		47 Bruktererpeton,
[47] 		48 Gephyrostegus,
[48] 		49 Solenodonsaurus,
[49] 		50 Kotlassia,
[50] 		51 Discosauriscus,
[51] 		52 Seymouria,
[52] 		53 Diadectes,
[53] 		54 Limnoscelis,
[54] 		55 Captorhinus,
[55] 		56 Paleothyris,
[56] 		57 Petrolacosaurus,
[57] 		58 Westlothiana,
[58] 		59 Batropetes,
[59] 		60 Tuditanus,
[60] 		61 Pantylus,
[61] 		62 Stegotretus,
[62] 		63 Asaphestera,
[63] 		64 Saxonerpeton,
[64] 		65 Hapsidopareion,
[65] 		66 Micraroter,
[66] 		67 Pelodosotis,
[67] 		68 Rhynchonkos,
[68] 		69 Cardiocephalus,
[69] 		70 Euryodus,
[70] 		71 Microbrachis,
[71] 		72 Hyloplesion,
[72] 		73 Odonterpeton,
[73] 		74 Brachydectes,
[74] 		75 Acherontiscus,
[75] 		76 Adelospondylus,
[76] 		77 Adelogyrinus,
[77] 		78 Dolichopareias,
[78] 		79 Scincosaurus,
[79] 		80 Keraterpeton,
[80] 		81 Batrachiderpeton,
[81] 		82 Diceratosaurus,
[82] 		83 Diplocaulus,
[83] 		84 Diploceraspis,
[84] 		85 Ptyonius,
[85] 		86 Sauropleura,
[86] 		87 Urocordylus,
[87] 		88 Lethiscus,
[88] 		89 Oestocephalus,
[89] 		90 Phlegethontia,
[90] 		91 Ariekanerpeton,
[91] 		92 Leptoropha,
[92] 		93 Microphon,
[93] 		94 Capetus,
[94] 		95 Notobatrachus,
[95] 		96 Vieraella,
[96] 		97 Orobates,
[97] 		98 Ossinodus,
[98] 		99 Pederpes,
[99] 		100 Silvanerpeton,
[100] 		101 Tseajaia,
[101] 		102 Utegenia,
[102] 		103 Gerobatrachus,
[103] 		104 Chroniosaurus,
[104] 		105 Micropholis,
[105] 		106 Nigerpeton,
[106] 		107 Saharastega,
[107] 		108 Iberospondylus,
[108] 		109 Tungussogyrinus,
[109] 		110 Utaherpeton,
[110] 		111 CASEASAURIA,
[111] 		112 Goreville_microsaur,
[112] 		113 Sparodus,
[113] 		114 Liaobatrachus,
[114] 		115 Acanthostomatops,
[115] 		116 Deltaherpeton,
[116] 		117 Karpinskiosaurus,
[117] 		118 Carrolla,
[118] 		119 NSM_994_GF_1.1,
[119] 		120 Crinodon,
[120] 		121 Sigournea,
[121] 		122 Doragnathus,
[122] 		123 Spathicephalus,
[123] 		124 Metaxygnathus,
[124] 		125 Sclerocephalus,
[125] 		126 Cheliderpeton,
[126] 		127 Archegosaurus,
[127] 		128 Konzhukovia,
[128] 		129 Lydekkerina,
[129] 		130 Beiyanerpeton,
[130] 		131 Pangerpeton,
[131] 		132 Ymeria,
[132] 		133 Densignathus,
[133] 		134 Chelotriton,
[134] 		135 Palatinerpeton,
[135] 		136 Glanochthon,
[136] 		137 Archaeovenator,
[137] 		138 Platyoposaurus,
[138] 		139 Trihecaton,
[139] 		140 Erpetosaurus,
[140] 		141 Mordex,
[141] 		142 Branchiosaurus,
[142] 		143 Pholidogaster,
[143] 		144 Palaeoherpeton,
[144] 		145 Neopteroplax,
[145] 		146 St._Louis_tetrapod,
[146] 		147 Parrsboro_jaw,
[147] 		148 Elginerpeton,
[148] 		149 Australerpeton,
[149] 		150 Quasicaecilia,
[150] 		151 Casineria,
[151] 		152 Llistrofus,
[152] 		153 Bystrowiella,
[153] 		154 Coloraderpeton,
[154] 		155 Pseudophlegethontia,
[155] 		156 Perittodus,
[156] 		157 Diploradus,
[157] 		158 Aytonerpeton;
	TREE R1 = (1,(2,((3,4),(5,((98,(10,99)),(6,(9,((7,8),((13,(11,12)),(40,((41,(42,((43,46),(44,45)))),(100,((47,48),(((22,((15,16),(94,(14,((20,21),(19,(17,18))))))),((23,24),(25,(26,((29,(30,(27,28))),(31,(32,(33,34)))))))),(49,(50,((52,(51,(91,(102,(92,93))))),(((55,(56,57)),(54,(101,(53,97)))),(58,(((71,72),(73,(64,(65,((66,67),(68,(69,70))))))),(((60,63),(61,62)),((79,((80,82),(81,(83,84)))),(59,(74,((36,(35,((37,39),(38,(95,96))))),((75,(76,(77,78))),((85,(86,87)),(88,(89,90)))))))))))))))))))))))))))));
	TREE R2 = (1,(2,((3,4),(5,((98,(10,99)),(6,(9,((7,8),((13,(11,12)),(40,((41,(42,((43,46),(44,45)))),(100,((47,48),(((((20,21),(94,(22,(14,(15,16))))),((25,(23,24)),(26,((29,(30,(27,28))),(31,(32,(33,34))))))),(18,(17,(19,((75,(76,(77,78))),((85,(86,87)),(88,(89,(90,(35,(36,((37,39),(38,(95,96)))))))))))))),(49,(50,((52,(51,(91,(102,(92,93))))),(((55,(56,57)),(54,(101,(53,97)))),(58,(((71,72),(73,(64,(65,((66,67),(68,(69,70))))))),(((60,63),(61,62)),((59,74),(79,((80,82),(81,(83,84))))))))))))))))))))))))));
	TREE R3 = (1,(2,((3,4),(5,((98,(10,99)),(6,(9,((7,8),((13,(11,12)),(40,((41,(42,((43,46),(44,45)))),(100,((47,48),(((22,((15,16),(94,(14,((20,21),(19,(17,18))))))),((23,24),(25,(26,((31,(32,(33,34))),(29,(30,(27,(28,(38,(95,96))))))))))),(49,(50,((52,(51,(91,(102,(92,93))))),(((55,(56,57)),(54,(101,(53,97)))),(58,(((71,72),(73,(64,(65,((66,67),(68,(69,70))))))),(((60,63),(61,62)),((79,((80,82),(81,(83,84)))),(59,(74,((36,(35,(37,39))),((75,(76,(77,78))),((85,(86,87)),(88,(89,90)))))))))))))))))))))))))))));
	TREE R4 = (1,(2,(148,(124,((3,4),(132,(156,(5,((98,(10,99)),(133,(6,(9,((13,(((146,(143,(158,(116,(7,8))))),(11,(12,(157,(121,(122,123)))))),(14,((15,16),((106,107),((22,((125,126),(129,(136,(127,(149,(128,138))))))),(94,((140,(19,(17,18))),((20,(21,135)),(108,((141,(25,(23,24))),((105,(31,(32,(33,34)))),((115,(109,142)),(26,(29,(30,(27,(28,103)))))))))))))))))),((40,147),((41,(42,((43,46),(44,(45,(119,(144,145))))))),(100,(47,(48,(151,((104,153),(49,(((92,93),((52,(50,117)),(91,(51,102)))),(((55,(56,57)),((101,(53,97)),(54,(111,137)))),(58,((139,((71,72),((79,((80,82),(81,(83,84)))),(110,((75,(76,(77,78))),((86,(85,87)),((89,90),(154,(88,155))))))))),(((61,62),(63,(60,(112,120)))),(((66,67),(69,70)),(64,((73,113),((65,152),(68,((74,(59,(118,150))),(36,(35,((131,(39,(37,130))),(134,(38,(114,(95,96)))))))))))))))))))))))))))))))))))))));
	TREE R5 = (1,(2,(148,(124,((3,4),(132,(156,(5,((98,(10,99)),(133,(6,(9,((13,(((146,(143,(158,(116,(7,8))))),(11,(12,(157,(121,(122,123)))))),(14,((15,16),(((22,(106,107)),((125,126),(129,(136,(127,(149,(128,138))))))),(94,((140,(19,(17,18))),((20,21),(135,(108,((141,(25,(23,24))),((115,142),((105,(31,(109,(32,(33,34))))),(26,(29,((27,30),(103,(28,((38,(114,(95,96))),(134,((35,36),(131,(39,(37,130)))))))))))))))))))))))),((40,147),((41,(42,((43,46),(44,(45,(119,(144,145))))))),(100,(47,(48,(151,((104,153),(49,(((92,93),((52,(50,117)),(91,(51,102)))),(((55,(56,57)),((101,(53,97)),(54,(111,137)))),(58,((139,((71,72),((79,((80,82),(81,(83,84)))),(110,((75,(76,(77,78))),((86,(85,87)),(89,(155,(90,(88,154)))))))))),(((61,62),(63,(60,120))),(64,((68,((66,67),(69,70))),((73,(112,113)),((65,152),(74,(59,(118,150)))))))))))))))))))))))))))))))));
	TREE R6 = (1,(2,(148,(124,((3,4),(132,(156,(5,((98,(10,99)),(133,(6,(9,((13,(((146,(143,(158,(116,(7,8))))),(11,(12,(157,(121,(122,123)))))),(14,((15,16),(((22,(106,107)),((125,126),(129,(136,(127,(149,(128,138))))))),(94,((140,(19,(17,18))),((20,21),(135,(108,((141,(25,(23,24))),((105,(31,(32,(33,34)))),((115,(109,142)),(26,(29,(30,(27,(103,(28,((131,((35,39),(37,130))),(134,(38,(114,(95,96)))))))))))))))))))))))),((40,147),((41,(42,((43,46),(44,(45,(119,(144,145))))))),(100,(47,(48,(151,((104,153),(49,(((92,93),((52,(50,117)),(91,(51,102)))),(((55,(56,57)),((101,(53,97)),(54,(111,137)))),(58,((((61,62),(63,(60,120))),(64,(((65,152),(73,(112,113))),(68,((66,67),(139,(69,70))))))),((71,72),((((59,74),(118,150)),(79,((80,82),(81,(83,84))))),(110,((75,(76,(77,78))),((86,(85,87)),(36,((89,90),(155,(88,154))))))))))))))))))))))))))))))))));
	TREE B1 = (1,(2,(3,(4,(5,((98,(10,99)),(6,(9,((7,8),((13,(11,12)),((40,((19,(17,18)),((22,(14,(15,16))),(94,((20,21),((25,(23,24)),(26,((30,(29,(27,28))),(31,(32,(33,34))))))))))),((100,(41,((44,45),(46,(42,43))))),((47,48),(49,(((50,52),((92,93),(91,(51,102)))),(((55,(56,57)),(54,(101,(53,97)))),(58,(((73,(71,72)),(64,(65,((69,70),(68,(66,67)))))),(((60,63),(61,62)),((75,(76,(77,78))),(((59,74),(36,(35,((37,39),(38,(95,96)))))),((79,((80,82),(81,(83,84)))),((85,(86,87)),(88,(89,90)))))))))))))))))))))))));
	TREE B2 = (1,(2,(148,(124,((3,132),(4,(156,(5,(133,((98,(10,99)),(6,(9,(13,(((146,(143,(158,(116,(7,8))))),((11,12),(157,(123,(121,122))))),((40,147),((100,(41,(145,((144,(45,119)),(44,(46,(42,43))))))),(((140,(19,(17,18))),((((106,107),(14,(15,16))),(22,((125,126),((128,129),(136,(138,(127,149))))))),((135,(94,(20,21))),(115,(108,((141,(25,(23,24))),((109,142),((105,(31,(32,(33,34)))),(26,(29,((27,30),(28,103)))))))))))),((47,48),(151,((104,153),(49,((((52,(50,117)),((92,93),(51,(91,102)))),((54,(101,(53,97))),((111,137),(55,(56,57))))),((75,(76,(77,78))),((58,110),((((113,(61,62)),(112,(63,(60,120)))),(((64,(65,152)),(73,(71,72))),(139,((69,70),(68,(66,67)))))),(((79,((80,82),(81,(83,84)))),((86,(85,87)),(90,((88,155),(89,154))))),((74,(59,(118,150))),(35,(36,((131,(39,(37,130))),(134,(38,(114,(95,96))))))))))))))))))))))))))))))))));
	TREE EB = (1,(2,(148,((124,132),(3,(4,(5,(156,((10,99),((98,133),(6,(9,((13,((146,(143,(158,(116,(7,8))))),(11,(12,(157,(121,(122,123))))))),(40,((41,(42,((43,46),(44,(145,(45,(119,144))))))),(100,(147,((47,48),((135,(((108,141),((25,(23,24)),(115,(142,(26,((103,(29,(30,(27,28)))),(105,(109,(31,(32,(33,34))))))))))),((20,21),((19,(140,(17,18))),(94,(((14,16),(15,(106,107))),(22,(125,(126,((129,136),(127,(149,(128,138))))))))))))),(151,((104,153),((49,(50,((52,117),(51,((91,102),(92,93)))))),(((56,57),((111,137),(55,(101,(53,(54,97)))))),(58,((60,(112,120)),(63,((139,((69,70),(68,(66,67)))),((64,(65,152)),((73,(71,72)),((113,(61,62)),((110,((75,(78,(76,77))),(85,(87,(86,(89,(154,(90,(88,155))))))))),((79,((80,82),(81,(83,84)))),(74,(59,((118,150),(36,(35,((39,(131,(37,130))),(134,(38,(114,(95,96))))))))))))))))))))))))))))))))))))))))));
	TREE 'R1-adelo-colo' = (1,(2,((3,4),(5,((98,(10,99)),(6,(9,(((7,8),(75,(76,(77,78)))),((13,(11,12)),(40,((41,(42,((43,46),(44,45)))),(100,((47,48),(((22,((15,16),(14,(94,((20,21),(19,(17,18))))))),((23,24),(25,(26,((29,(30,(27,28))),(31,(32,(33,34)))))))),(49,(50,((52,(51,(91,(102,(92,93))))),(((55,(56,57)),(54,(101,(53,97)))),(58,(((71,72),(73,(64,(65,((66,67),(68,(69,70))))))),(((60,63),(61,62)),((79,((80,82),(81,(83,84)))),(59,(74,(((85,(86,87)),(88,(89,90))),(35,(36,((37,39),(38,(95,96))))))))))))))))))))))))))))));
	TREE 'R1-weirdo-colo' = (1,(2,(3,(4,(5,((10,99),(98,(6,(9,((((7,8),(75,(76,(77,78)))),((87,(85,86)),(89,(88,90)))),((13,(11,12)),(40,((41,(42,((44,45),(43,46)))),(100,((47,48),(((17,18),((22,((15,16),(94,(14,(19,(20,21)))))),((23,24),(25,(26,((29,(28,(27,30))),(31,(32,(33,34))))))))),(49,(50,((52,(51,(91,(102,(92,93))))),(((55,(56,57)),(54,(101,(53,97)))),(58,(((71,72),(73,(64,(65,(68,((66,67),(69,70))))))),(((60,63),(61,62)),((79,((80,82),(81,(83,84)))),(59,(74,(36,(35,((37,39),(38,(95,96)))))))))))))))))))))))))))))));
	TREE 'R1-adelo-colo-aisto-uro-whatcheer' = (1,(2,(3,(4,(5,((10,99),((98,((87,(85,86)),(89,(88,90)))),(6,(9,(((7,8),(75,(76,(77,78)))),((13,(11,12)),(40,((41,(42,((44,45),(43,46)))),(100,((47,48),(((17,18),((22,((15,16),(94,(14,(19,(20,21)))))),((23,24),(25,(26,((29,(28,(27,30))),(31,(32,(33,34))))))))),(49,(50,((52,(51,(91,(102,(92,93))))),(((55,(56,57)),(54,(101,(53,97)))),(58,(((71,72),(73,(64,(65,(68,((66,67),(69,70))))))),(((60,63),(61,62)),((79,((80,82),(81,(83,84)))),(59,(74,(36,(35,((37,39),(38,(95,96)))))))))))))))))))))))))))))));
	TREE 'R1-weirdo-whatcheer' = (1,(2,((3,4),(5,((10,99),((98,((75,(76,(77,78))),((87,(85,86)),(89,(88,90))))),(6,(9,((7,8),((13,(11,12)),((41,(42,((43,46),(44,45)))),(100,((47,48),((40,((18,(17,19)),(((20,21),(94,(22,(14,(15,16))))),((25,(23,24)),((31,(32,(33,34))),(26,(30,(29,(27,28))))))))),(49,((50,(52,(51,(91,(102,(92,93)))))),(((55,(56,57)),(54,(101,(53,97)))),(58,(((71,72),(73,(64,(65,((66,67),(68,(69,70))))))),(((60,63),(61,62)),((79,((80,82),(81,(83,84)))),(59,(74,(35,(36,((37,39),(38,(95,96))))))))))))))))))))))))))));
	TREE 'R2-normal' = (1,(2,((3,4),(5,((98,(10,99)),(6,(9,((7,8),((13,(11,12)),(40,((41,(42,((43,46),(44,45)))),(100,((47,48),(((18,(17,19)),(((20,21),(94,(22,(14,(15,16))))),((25,(23,24)),(26,((31,(32,(33,34))),(29,(30,(27,(28,(36,((35,(37,39)),(38,(95,96))))))))))))),(49,(50,((52,(51,(91,(102,(92,93))))),(((55,(56,57)),(54,(101,(53,97)))),(58,(((71,72),(73,(64,(65,((66,67),(68,(69,70))))))),(((60,63),(61,62)),(((59,74),(79,((80,82),(81,(83,84))))),((75,(76,(77,78))),((85,(86,87)),(88,(89,90))))))))))))))))))))))))));
	TREE 'R4-adelo-colo' = (1,(2,(148,(124,((3,4),(132,(156,(5,((98,(10,99)),(133,(6,(9,((13,(((146,(143,(116,((7,8),(158,(75,(76,(77,78)))))))),(11,(12,(157,(121,(122,123)))))),(14,((15,16),((106,107),((22,((125,126),(129,(136,(127,(149,(128,138))))))),(94,((140,(19,(17,18))),((20,(21,135)),(108,((141,(25,(23,24))),((105,(31,(32,(33,34)))),((115,(109,142)),(26,(29,(30,(27,(28,103)))))))))))))))))),((40,147),((41,(42,((43,46),(44,(45,(119,(144,145))))))),(100,(47,(48,(151,((104,153),(49,(((92,93),((52,(50,117)),(91,(51,102)))),(((55,(56,57)),((101,(53,97)),(54,(111,137)))),(58,(((71,72),((79,((80,82),(81,(83,84)))),(110,((86,(85,87)),((89,90),(154,(88,155))))))),(((61,62),(63,(60,(112,120)))),(((66,67),(69,70)),(139,(64,((73,113),((65,152),(68,((74,(59,(118,150))),(36,(35,((131,(39,(37,130))),(134,(38,(114,(95,96))))))))))))))))))))))))))))))))))))))));
	TREE 'R4-weirdo-colo' = (1,(2,(148,(124,((3,4),(132,(156,(5,((98,(10,99)),(133,(6,(9,((13,((((146,(143,(116,(158,(7,8))))),((75,(76,(77,78))),(110,((86,(85,87)),(89,(154,(155,(88,90)))))))),(11,(12,(157,(121,(122,123)))))),(14,((15,16),((106,107),((22,((125,126),(129,(136,(127,(149,(128,138))))))),(94,((140,(19,(17,18))),((20,(21,135)),(108,((141,(25,(23,24))),((105,(31,(32,(33,34)))),((115,(109,142)),(26,(29,(30,(27,(28,103)))))))))))))))))),((40,147),((41,(42,((43,46),(44,(45,(119,(144,145))))))),(100,(47,(48,(151,((104,153),(49,(((92,93),((52,(50,117)),(91,(51,102)))),(((55,(56,57)),((101,(53,97)),(54,(111,137)))),(58,((71,72),(((61,62),(63,(60,(112,120)))),((139,((66,67),(69,70))),(64,((73,113),((65,152),(68,((74,((59,(118,150)),(79,((80,82),(81,(83,84)))))),(36,(35,((131,(39,(37,130))),(134,(38,(114,(95,96)))))))))))))))))))))))))))))))))))))));
	TREE 'R4-weirdo-whatcheer' = (1,(2,(148,(124,((3,4),(132,(156,(5,((10,99),(133,((98,((75,(76,(77,78))),((110,(86,(85,87))),(155,((88,90),(89,154)))))),(6,(9,((13,(((146,(143,(158,(116,(7,8))))),(11,(12,(157,(121,(122,123)))))),(14,((15,16),((106,107),((22,((125,126),(129,(136,(127,(149,(128,138))))))),(94,((140,(19,(17,18))),((20,(21,135)),(108,((141,(25,(23,24))),((105,(31,(32,(33,34)))),((115,(109,142)),(26,(29,(30,(27,(28,103)))))))))))))))))),((40,147),((41,(42,((43,46),(44,(45,(119,(144,145))))))),(100,(47,(48,(151,((104,153),(49,(((92,93),((52,(50,117)),(91,(51,102)))),(((55,(56,57)),((101,(53,97)),(54,(111,137)))),(58,((71,72),(((61,62),(63,(60,(112,120)))),((139,((66,67),(69,70))),(64,((73,113),((65,152),(68,((74,((59,(118,150)),(79,((80,82),(81,(83,84)))))),(36,(35,((131,(39,(37,130))),(134,(38,(114,(95,96))))))))))))))))))))))))))))))))))))))));
	ID 015f86fa4c961;

END;


BEGIN PAUP;
	log start = yes file = revised.log append = yes;
	set tcompress = yes increase = auto autoinc = 100 autoclose = yes rootmethod = outgroup outroot = paraphyl;
	outgroup Eusthenopteron / only;
	pset mstaxa = variable opt = deltran;
	constraints temno backbone = ( 1 ( 74 , ( 28 , ( 38 , 95 , 96 ) ) ) );
	constraints poly backbone = ( 1 ( ( 74 , 36 ) , ( 28 , ( 38 , 95 , 96 ) ) ) );
	pscores 4 5 / khtest = yes nonparamtest = yes testdetails = yes;
	pscores 4 6;
	pscores 5 6;
	delete 103 - .;
	pscores 1 2 / khtest = yes nonparamtest = yes testdetails = yes;
	pscores 1 3;
	pscores 2 3;
	hsearch addseq = random nreps = 10000 rearrlimit = 50000000 limitperrep = yes enforce = no;
	condense;
	describe 1;
	savetrees file = R1.tre;
	contree / strict = yes adams = yes file = R1con.tre;
	hsearch enforce = yes constraints = temno;
	condense;
	describe 1;
	savetrees file = R2.tre;
	contree / file = R2con.tre;
	hsearch enforce = yes constraints = poly;
	condense;
	describe 1;
	savetrees file = R3.tre;
	contree / file = R3con.tre;
	cleartrees;
	restore all;
	hsearch enforce = no;
	condense;
	describe 1;
	savetrees file = R4.tre;
	contree / strict = yes adams = yes file = R4con.tre;
	hsearch enforce = yes constraints = temno;
	condense;
	describe 1;
	savetrees file = R5.tre;
	contree / file = R5con.tre;
	hsearch enforce = yes constraints = poly;
	condense;
	describe 1;
	savetrees file = R6.tre;
	contree / file = R6con.tre;
	log stop = yes;

END;
Begin MESQUITE;
		MESQUITESCRIPTVERSION 2;
		TITLE AUTO;
		tell ProjectCoordinator;
		timeSaved 1524063441464;
		getEmployee #mesquite.minimal.ManageTaxa.ManageTaxa;
		tell It;
			setID 0 2935234125658501464;
			tell It;
				setDefaultOrder  0 1 2 3 4 5 6 7 8 9 10 11 12 13 14 15 16 17 18 19 20 21 22 23 24 25 26 27 28 29 30 31 32 33 34 35 36 37 38 39 41 42 43 44 45 46 47 48 49 50 51 52 53 54 55 56 57 58 59 60 61 62 63 64 65 66 67 68 69 70 71 72 73 74 75 76 77 78 79 80 81 82 83 84 85 86 87 88 89 90 91 92 93 94 95 96 97 98 99 100 101 102 103 104 105 106 107 108 109 110 111 112 113 114 115 116 117 118 119 120 121 122 123 124 125 126 127 128 129 130 131 132 133 134 135 136 137 138 139 140 141 142 143 144 145 146 147 148 149 150 40 151 153 155 156 157 158 159;
				attachments ;
			endTell;
		endTell;
		getEmployee #mesquite.charMatrices.ManageCharacters.ManageCharacters;
		tell It;
			setID 0 2879513553745861995;
			tell It;
				setDefaultOrder  0 3 4 5 6 7 8 9 10 11 12 13 14 15 17 18 20 21 22 23 26 27 28 29 30 31 32 33 34 35 36 37 38 39 40 41 42 43 44 45 46 49 50 51 52 53 54 55 56 57 58 59 60 61 64 65 66 67 69 70 71 72 73 74 75 76 77 78 79 80 81 82 83 84 85 86 87 88 89 94 95 97 98 99 92 99 100 101 102 103 90 103 104 105 106 107 108 109 110 111 112 113 114 117 122 119 120 121 124 126 127 128 134 115 134 135 136 138 140 141 143 144 145 147 148 149 129 130 131 152 153 154 155 156 163 164 165 166 167 168 169 170 173 175 176 177 178 179 180 181 182 183 184 185 187 188 190 191 192 193 196 196 197 198 199 200 201 202 203 204 205 206 207 208 209 210 213 214 217 218 220 221 222 223 224 225 226 194 227 214 227 228 229 230 231 232 233 234 235 236 237 238 239 240 241 242 243 244 245 211 247 248 249 253 251 252 254 255 256 257 258 259 260 261 262 263 264 265 266 267 268 270 271 272 274 275 276 277 278 279 280 281 282 283 284 285 286 287 288 289 290 291 292 293 294 295 296 297 298 299 300 301 302 303 304 305 306 307 308 311 313 314 315 316 317 318 319;
				attachments ;
			endTell;
			mqVersion 303;
			checksumv 0 3 3548318260 null  getNumChars 277 numChars 277 getNumTaxa 158 numTaxa 158   short true   bits 2305843009213694015   states 63   sumSquaresStatesOnly 267191.0 sumSquares -2.974537481885665E21 longCompressibleToShort false usingShortMatrix true   NumFiles 1 NumMatrices 1;
			mqVersion;
		endTell;
		getWindow;
		tell It;
			suppress;
			setResourcesState false true 34;
			setPopoutState 400;
			setExplanationSize 0;
			setAnnotationSize 0;
			setFontIncAnnot 0;
			setFontIncExp 0;
			setSize 1680 932;
			setLocation -4 0;
			setFont SanSerif;
			setFontSize 10;
			getToolPalette;
			tell It;
			endTell;
			desuppress;
		endTell;
		getEmployee  #mesquite.trees.ManageTrees.ManageTrees;
		tell It;
			showTrees 0 #mesquite.lists.TreesList.TreesList;
			tell It;
				setTreeBlock 1;
				getWindow;
				tell It;
					newAssistant  #mesquite.lists.NumForTreeList.NumForTreeList;
				tell It;
					suppress;
					setValueTask  #mesquite.trees.NumberOfTaxa.NumberOfTaxa;
					desuppress;
				endTell;
					newAssistant  #mesquite.lists.TreeListRooted.TreeListRooted;
					newAssistant  #mesquite.lists.TreeListPolys.TreeListPolys;
					newAssistant  #mesquite.lists.TreeListPolyAssumption.TreeListPolyAssumption;
					newAssistant  #mesquite.lists.NumForTreeList.NumForTreeList;
				tell It;
					suppress;
					setValueTask  #mesquite.parsimony.Treelength.Treelength;
					tell It;
						getEmployee #mesquite.parsimony.TreelengthForMatrix.TreelengthForMatrix;
						tell It;
							getEmployee #mesquite.parsimony.ParsCharSteps.ParsCharSteps;
							tell It;
								setModelSource  #mesquite.parsimony.CurrentParsModels.CurrentParsModels;
							endTell;
						endTell;
						getEmployee #mesquite.charMatrices.CharMatrixCoordIndep.CharMatrixCoordIndep;
						tell It;
							setCharacterSource #mesquite.charMatrices.StoredMatrices.StoredMatrices;
							tell It;
								setDataSet #2879513553745861995;
							endTell;
						endTell;
					endTell;
					desuppress;
				endTell;
					setExplanationSize 30;
					setAnnotationSize 20;
					setFontIncAnnot 0;
					setFontIncExp 0;
					setSize 1680 860;
					setLocation -4 0;
					setFont SanSerif;
					setFontSize 10;
					getToolPalette;
					tell It;
						setTool mesquite.lists.TreesList.TreesListWindow.arrow;
					endTell;
				endTell;
				showWindow;
			endTell;
		endTell;
		getEmployee  #mesquite.trees.BasicTreeWindowCoord.BasicTreeWindowCoord;
		tell It;
			makeTreeWindow #2935234125658501464  #mesquite.trees.BasicTreeWindowMaker.BasicTreeWindowMaker;
			tell It;
				suppressEPCResponse;
				setTreeSource  #mesquite.trees.StoredTrees.StoredTrees;
				tell It;
					setTreeBlock 1;
					toggleUseWeights off;
				endTell;
				setAssignedID 820.1228922217391.7941950707112650877;
				getTreeWindow;
				tell It;
					setExplanationSize 30;
					setAnnotationSize 20;
					setFontIncAnnot 0;
					setFontIncExp 0;
					setSize 1680 860;
					setLocation -4 0;
					setFont SanSerif;
					setFontSize 10;
					getToolPalette;
					tell It;
						setTool mesquite.trees.BasicTreeWindowMaker.BasicTreeWindow.arrow;
					endTell;
					getTreeDrawCoordinator #mesquite.trees.BasicTreeDrawCoordinator.BasicTreeDrawCoordinator;
				tell It;
					suppress;
					setTreeDrawer  #mesquite.trees.SquareTree.SquareTree;
					tell It;
						setNodeLocs #mesquite.trees.NodeLocsStandard.NodeLocsStandard;
						tell It;
							inhibitStretchToggle off;
							branchLengthsToggle off;
							toggleScale on;
							toggleBroadScale off;
							toggleCenter on;
							toggleEven on;
							setFixedTaxonDistance 0;
						endTell;
						setEdgeWidth 4;
						orientUp;
						setCornerMode Right_Angle  50;
					endTell;
					setBackground White;
					setBranchColor Black;
					showNodeNumbers off;
					showBranchColors on;
					labelBranchLengths off;
					centerBrLenLabels on;
					showBrLensUnspecified on;
					showBrLenLabelsOnTerminals on;
					setBrLenLabelColor 0 0 255;
					setNumBrLenDecimals 6;
					desuppress;
					getEmployee #mesquite.trees.BasicDrawTaxonNames.BasicDrawTaxonNames;
					tell It;
						setFontSize 10;
						setColor Black;
						toggleColorPartition on;
						toggleColorAssigned off;
						toggleShadePartition off;
						toggleShowFootnotes on;
						toggleNodeLabels on;
						toggleCenterNodeNames off;
						toggleShowNames on;
						namesAngle ?;
					endTell;
				endTell;
					setTreeNumber 1;
					setDrawingSizeMode 2 1428 526  -1 -1;
					toggleLegendFloat on;
					toggleTextOnTree off;
					showWindow;
					newAssistant  #mesquite.ancstates.TraceCharacterHistory.TraceCharacterHistory;
				tell It;
					suspend ;
					setDisplayMode  #mesquite.ancstates.ShadeStatesOnTree.ShadeStatesOnTree;
					tell It;
						toggleLabels off;
						togglePredictions off;
						toggleGray off;
					endTell;
					setHistorySource  #mesquite.ancstates.RecAncestralStates.RecAncestralStates;
					tell It;
						getCharacterSource  #mesquite.charMatrices.CharSrcCoordObed.CharSrcCoordObed;
						tell It;
							setCharacterSource #mesquite.charMatrices.StoredCharacters.StoredCharacters;
							tell It;
								setDataSet #2879513553745861995;
							endTell;
						endTell;
						setMethod  #mesquite.parsimony.ParsAncestralStates.ParsAncestralStates;
						tell It;
							setModelSource  #mesquite.parsimony.CurrentParsModels.CurrentParsModels;
							toggleMPRsMode off;
						endTell;
						toggleShowSelectedOnly off;
					endTell;
					setCharacter 1;
					setMapping 1;
					toggleShowLegend on;
					setColorMode 0;
					toggleWeights on;
					setInitialOffsetX 1000;
					setInitialOffsetY -332;
					setLegendWidth 176;
					setLegendHeight 132;
					resume ;
				endTell;
					newAssistant  #mesquite.trees.TreeLegendMaker.TreeLegendMaker;
				tell It;
					setOffsetsX 253;
					setOffsetsY 3;
					getLegendsVector;
					tell It;
					distributeCommands;
						setBounds 253 3 299 41;
						setOffsetX 253;
						setOffsetY 3;
					endDistributeCommands;
					endTell;
					newLegendItemNoCalc  #mesquite.trees.TreeValueUsingMatrix.TreeValueUsingMatrix;
					tell It;
						getEmployee #mesquite.parsimony.TreelengthForMatrix.TreelengthForMatrix;
						tell It;
							getEmployee #mesquite.parsimony.ParsCharSteps.ParsCharSteps;
							tell It;
								setModelSource  #mesquite.parsimony.CurrentParsModels.CurrentParsModels;
							endTell;
						endTell;
						getEmployee #mesquite.charMatrices.CharMatrixCoordIndep.CharMatrixCoordIndep;
						tell It;
							setCharacterSource #mesquite.charMatrices.StoredMatrices.StoredMatrices;
							tell It;
								setDataSet #2879513553745861995;
							endTell;
						endTell;
					endTell;
					calculate;
				endTell;
				endTell;
				desuppressEPCResponse;
				getEmployee #mesquite.trees.ColorBranches.ColorBranches;
				tell It;
					setColor Dark Gray;
					removeColor on;
				endTell;
				getEmployee #mesquite.ornamental.BranchNotes.BranchNotes;
				tell It;
					setAlwaysOn off;
				endTell;
				getEmployee #mesquite.ornamental.ColorTreeByPartition.ColorTreeByPartition;
				tell It;
					colorByPartition off;
				endTell;
				getEmployee #mesquite.ornamental.DrawTreeAssocDoubles.DrawTreeAssocDoubles;
				tell It;
					setOn on;
					toggleShow consensusFrequency;
					setDigits 4;
					writeAsPercentage off;
					toggleCentred on;
					toggleHorizontal on;
					toggleWhiteEdges on;
					setFontSize 10;
					setOffset 0  0;
				endTell;
				getEmployee #mesquite.ornamental.DrawTreeAssocStrings.DrawTreeAssocStrings;
				tell It;
					setOn on;
					toggleCentred on;
					toggleHorizontal on;
					setFontSize 10;
					setOffset 0  0;
				endTell;
				getEmployee #mesquite.trees.TreeInfoValues.TreeInfoValues;
				tell It;
					panelOpen false;
				endTell;
			endTell;
		endTell;
		getEmployee  #mesquite.charMatrices.BasicDataWindowCoord.BasicDataWindowCoord;
		tell It;
			showDataWindow #2879513553745861995 #mesquite.charMatrices.BasicDataWindowMaker.BasicDataWindowMaker;
			tell It;
				getWindow;
				tell It;
					getTable;
					tell It;
						rowNamesWidth 109;
					endTell;
					setExplanationSize 30;
					setAnnotationSize 20;
					setFontIncAnnot 0;
					setFontIncExp 0;
					setSize 1680 860;
					setLocation -4 0;
					setFont SanSerif;
					setFontSize 10;
					getToolPalette;
					tell It;
						setTool mesquite.charMatrices.ColorCells.ColorCells.ColorCells;
					endTell;
					setActive;
					setTool mesquite.charMatrices.ColorCells.ColorCells.ColorCells;
					colorCells  #mesquite.charMatrices.ColorCells.ColorCells;
				tell It;
					setColor White;
					removeColor off;
				endTell;
					colorRowNames  #mesquite.charMatrices.TaxonGroupColor.TaxonGroupColor;
					colorColumnNames  #mesquite.charMatrices.CharGroupColor.CharGroupColor;
					colorText  #mesquite.charMatrices.NoColor.NoColor;
					setBackground White;
					toggleShowNames on;
					toggleShowTaxonNames on;
					toggleTight off;
					toggleThinRows off;
					toggleShowChanges on;
					toggleSeparateLines off;
					toggleShowStates on;
					toggleAutoWCharNames on;
					toggleAutoTaxonNames off;
					toggleShowDefaultCharNames off;
					toggleConstrainCW on;
					setColumnWidth 16;
					toggleBirdsEye off;
					toggleShowPaleGrid off;
					toggleShowPaleCellColors off;
					toggleShowPaleExcluded off;
					togglePaleInapplicable on;
					toggleShowBoldCellText off;
					toggleAllowAutosize on;
					toggleColorsPanel on;
					toggleDiagonal on;
					setDiagonalHeight 56;
					toggleLinkedScrolling on;
					toggleScrollLinkedTables off;
				endTell;
				showWindow;
				getEmployee #mesquite.charMatrices.ColorByState.ColorByState;
				tell It;
					setStateLimit 9;
					toggleUniformMaximum on;
				endTell;
				getEmployee #mesquite.categ.StateNamesStrip.StateNamesStrip;
				tell It;
					showStrip off;
				endTell;
				getEmployee #mesquite.charMatrices.AnnotPanel.AnnotPanel;
				tell It;
					togglePanel off;
				endTell;
				getEmployee #mesquite.charMatrices.CharReferenceStrip.CharReferenceStrip;
				tell It;
					showStrip off;
				endTell;
				getEmployee #mesquite.charMatrices.QuickKeySelector.QuickKeySelector;
				tell It;
					autotabOff;
				endTell;
				getEmployee #mesquite.charMatrices.SelSummaryStrip.SelSummaryStrip;
				tell It;
					showStrip off;
				endTell;
				getEmployee #mesquite.categ.SmallStateNamesEditor.SmallStateNamesEditor;
				tell It;
					panelOpen true;
				endTell;
			endTell;
		endTell;
		getEmployee  #mesquite.charMatrices.ManageCharacters.ManageCharacters;
		tell It;
			showCharacters #2879513553745861995 #mesquite.lists.CharacterList.CharacterList;
			tell It;
				setData 0;
				getWindow;
				tell It;
					newAssistant  #mesquite.lists.DefaultCharOrder.DefaultCharOrder;
					newAssistant  #mesquite.lists.CharListInclusion.CharListInclusion;
					newAssistant  #mesquite.stochchar.CharListProbModels.CharListProbModels;
					newAssistant  #mesquite.parsimony.CharListParsModels.CharListParsModels;
					newAssistant  #mesquite.lists.CharacterStats.CharacterStats;
				tell It;
					toggleSelectedOnly off;
				endTell;
					getTable;
					tell It;
						columnWidth 4 60;
					endTell;
					setExplanationSize 30;
					setAnnotationSize 20;
					setFontIncAnnot 0;
					setFontIncExp 0;
					setSize 1680 860;
					setLocation -4 0;
					setFont SanSerif;
					setFontSize 10;
					getToolPalette;
					tell It;
						setTool mesquite.lists.CharacterList.CharacterListWindow.ibeam;
					endTell;
				endTell;
				showWindow;
				getEmployee #mesquite.lists.CharListAnnotPanel.CharListAnnotPanel;
				tell It;
					togglePanel off;
				endTell;
			endTell;
		endTell;
		endTell;
end;
