# Supplementary material for: Phylogeny of Paleozoic limbed vertebrates reassessed through revision and expansion of the largest published relevant data matrix
Source: PeerJ. 2019 Jan 4;6:e5565. doi: 10.7717/peerj.5565 (PMC6322490; doi:10.7717/peerj.5565)
Supplement: Supplemental Information 6 — NEXUS file (plain text) containing our revised data matrix, a tree from Analysis EB in two formats (one with the posterior probabilities as node labels), and the settings used for this analysis. The stepmatrix characters (32 and 134 in both Appendices and Data S3) are split into two or three characters each, as explained in the text and App. S1. Executing the file in MrBayes repeats Analysis EB. [file peerj-07-5565-s006.nex]

#NEXUS

BEGIN TAXA;
	TITLE Taxa;
	DIMENSIONS NTAX=158;
	TAXLABELS
		Eusthenopteron Panderichthys Ventastega Acanthostega Ichthyostega Tulerpeton Colosteus Greererpeton Crassigyrinus Whatcheeria Baphetes Megalocephalus Eucritta Edops Chenoprosopus Cochleosaurus Isodectes Neldasaurus Trimerorhachis Balanerpeton DENDRERPETIDAE Eryops Acheloma Phonerpeton Ecolsonia Broiliellus Amphibamus Doleserpeton Eoscopus Platyrhinops Micromelerpeton Apateon Leptorophus Schoenfelderpeton ALBANERPETIDAE Eocaecilia Karaurus Triadobatrachus Valdotriton Caerorhachis Eoherpeton Proterogyrinus Archeria Pholiderpeton_attheyi Anthracosaurus Pholiderpeton_scutigerum Bruktererpeton Gephyrostegus Solenodonsaurus Kotlassia Discosauriscus Seymouria Diadectes Limnoscelis Captorhinus Paleothyris Petrolacosaurus Westlothiana Batropetes Tuditanus Pantylus Stegotretus Asaphestera Saxonerpeton Hapsidopareion Micraroter Pelodosotis Rhynchonkos Cardiocephalus Euryodus Microbrachis Hyloplesion Odonterpeton Brachydectes Acherontiscus Adelospondylus Adelogyrinus Dolichopareias Scincosaurus Keraterpeton Batrachiderpeton Diceratosaurus Diplocaulus Diploceraspis Ptyonius Sauropleura Urocordylus Lethiscus Oestocephalus Phlegethontia Ariekanerpeton Leptoropha Microphon Capetus Notobatrachus Vieraella Orobates Ossinodus Pederpes Silvanerpeton Tseajaia Utegenia Gerobatrachus Chroniosaurus Micropholis Nigerpeton Saharastega Iberospondylus Tungussogyrinus Utaherpeton CASEASAURIA Goreville_microsaur Sparodus Liaobatrachus Acanthostomatops Deltaherpeton Karpinskiosaurus Carrolla NSM_994_GF_1.1 Crinodon Sigournea Doragnathus Spathicephalus Metaxygnathus Sclerocephalus Cheliderpeton Archegosaurus Konzhukovia Lydekkerina Beiyanerpeton Pangerpeton Ymeria Densignathus Chelotriton Palatinerpeton Glanochthon Archaeovenator Platyoposaurus Trihecaton Erpetosaurus Mordex Branchiosaurus Pholidogaster Palaeoherpeton Neopteroplax St._Louis_tetrapod Parrsboro_jaw Elginerpeton Australerpeton Quasicaecilia Casineria Llistrofus Bystrowiella Coloraderpeton Pseudophlegethontia Perittodus Diploradus Aytonerpeton 
	;

END;


BEGIN CHARACTERS;
	TITLE  'Matrix in file "RUTA20~1.NEX"';
	DIMENSIONS  NCHAR=280;
	FORMAT DATATYPE = STANDARD GAP = - MISSING = ? SYMBOLS = "  0 1 2 3 4 5";
	[CHARSTATELABELS 
		1 'premax 1-2-3', 2 premax_4, 3 premax_7, 4 premax_8, 5 premax_9, 6 tec_1, 7 'sptmax 1-2', 8 nas_1, 9 nas_2, 10 nas_5, 11 nas_6, 12 prefro_1, 13 prefro_2, 14 prefro_3, 15 prefro_7, 16 prefro_8, 17 prefro_10, 18 lac_1, 19 lac_2, 20 lac_4, 21 'max 3-9', 22 'max 5, pal 5', 23 max_6, 24 max_7, 25 max_8, 26 fro_1, 27 fro_2, 28 fro_4, 29 fro_5, 30 fro_6, 31 par_1, 32 'par 2, posfro 3', 33 'intemp 1, sutemp 1', 34 par_4, 35 par_5, 36 par_6, 37 par_7, 38 par_8, 39 par_9, 40 'pospar 1-2', 41 'pospar 3-6', 42 'pospar 4-8', 43 pospar_7, 44 pospar_9, 45 pospar_10, 46 posfro_1, 47 posfro_4, 48 intemp_2, 49 intemp_3, 50 intemp_4, 51 sutemp_2, 52 sutemp_3, 53 sutemp_4, 54 'tab 1, squ 4', 55 'tab 2-3-9', 56 tab_5, 57 tab_6, 58 tab_7, 59 tab_8, 60 tab_10, 61 posorb_1, 62 posorb_2, 63 posorb_3, 64 posorb_4, 65 posorb_5, 66 posorb_6, 67 posorb_7, 68 posorb_8, 69 squ_1, 70 squ_3, 71 squ_5, 72 jug_1, 73 'jug 2-6', 74 jug_3, 75 jug_4, 76 jug_7, 77 jug_8, 78 quajug_1, 79 quajug_2, 80 quajug_3, 81 qua_1, 82 preope_1, 83 nos_3, 84 nos_4, 85 int_fen_1, 86 med_ros_1, 87 orb_1, 88 orb_2, 89 'orb 3, lac 5', 90 orb_4, 91 orb_5, 92 pin_for_1, 93 pin_for_2, 94 l_sc_sku_1, 95 ptf_1, 96 sku_tab_1, 97 font_1, 98 tem_fen_1, 99 che_ema_1, 100 sus_1, 101 sc_1, 102 sc_2, 103 'vom 1-13', 104 vom_3, 105 vom_4, 106 'vom 5-10, pal 3-8, pte 10-12-18, int vac 1', 107 vom_7, 108 vom_8, 109 vom_9, 110 vom_12, 111 pal_1, 112 pal_2, 113 pal_4, 114 pal_7, 115 pal_8, 116 'ect 1-4', 117 ect_2, 118 ect_3, 119 ect_5, 120 'pte 3-9', 121 pte_7, 122 pte_11, 123 pte_13, 124 pte_14, 125 pte_16, 126 pte_17, 127 pte_19, 128 int_vac_2, 129 int_vac_3, 130 int_vac_4, 131 cho_1, 132 cho_2, 133 ant_vac_2, 134 supocc_1, 135 'basocc 1-5', 136 'exocc 2-3-5', 137 exocc_4, 138 'opi 2, pospar 5', 139 pasphe_1, 140 'pasphe 2-12', 141 pasphe_3, 142 pasphe_4, 143 pasphe_6, 144 pasphe_7, 145 pasphe_9, 146 pasphe_11, 147 pasphe_13, 148 pasphe_14, 149 'jaw art 1, squ 2, den 8', 150 psym_1, 151 psym_2, 152 psym_3, 153 psym_4, 154 den_2, 155 den_3, 156 den_4, 157 den_7, 158 spl_2, 159 'spl 3-4', 160 pospl_1, 161 pospl_2, 162 pospl_3, 163 ang_1, 164 'ang 2-3', 165 ang_4, 166 surang_1, 167 surang_3, 168 surang_5, 169 preart_5, 170 ant_cor_1, 171 ant_cor_2, 172 ant_cor_3, 173 ant_cor_4, 174 mid_cor_1, 175 mid_cor_2, 176 mid_cor_3, 177 mid_cor_4, 178 post_cor_1, 179 post_cor_2, 180 post_cor_3, 181 post_cor_4, 182 'post cor 5-7', 183 post_cor_6, 184 add_fos_1, 185 teeth_1, 186 teeth_3, 187 teeth_4, 188 teeth_5, 189 teeth_6, 190 teeth_7, 191 teeth_8, 192 teeth_9, 193 teeth_10, 194 cle_1, 195 cle_2, 196 cle_3, 197 cla_3, 198 'intcla 1-2', 199 intcla_3, 200 intcla_4, 201 intcla_5, 202 scacor_1, 203 scacor_2, 204 scacor_3, 205 scacor_4, 206 anocle_1, 207 hum_1, 208 hum_2, 209 hum_3, 210 hum_4, 211 hum_5, 212 hum_6, 213 'hum 7-8', 214 hum_9, 215 hum_10, 216 hum_11, 217 'hum 12-15', 218 hum_13, 219 hum_14, 220 hum_16, 221 hum_17, 222 'hum 18, dig 1', 223 hum_19, 224 rad_1, 225 rad_2, 226 rad_3, 227 ulna_1, 228 ili_3, 229 ili_4, 230 ili_6, 231 ili_7, 232 ili_9, 233 pub_1, 234 'fem 1-2-6', 235 fem_3, 236 fem_4, 237 fem_5, 238 tib_6, 239 tib_7, 240 fib_1, 241 fib_3, 242 fib_4, 243 tar_2, 244 tar_3, 245 tar_4, 246 tar_5, 247 rib_1, 248 rib_2, 249 rib_3, 250 rib_4, 251 rib_5, 252 rib_6, 253 rib_7, 254 cer_ver_1, 255 cer_ver_3, 256 cer_ver_4, 257 tru_ver_1, 258 tru_ver_2, 259 tru_ver_3, 260 tru_ver_4, 261 tru_ver_5, 262 tru_ver_7, 263 tru_ver_8, 264 tru_ver_9, 265 tru_ver_10, 266 tru_ver_11, 267 tru_ver_12, 268 'tru ver 13-14', 269 tru_ver_15, 270 tru_ver_16, 271 tru_ver_18, 272 tru_ver_19, 273 'tru ver 20-21-22-23-24-25', 274 tru_ver_26, 275 tru_ver_27, 276 tru_ver_28, 277 tru_ver_29, 278 tru_ver_30, 279 'dig 1-2-3-4', 280 cau_fin_1 ;] 
	MATRIX
	Eusthenopteron            0030000????00000000000000?000?0?000000000000?0100000000?00000000?100020000000000000?0?000000200100000010020000000100000000?0?00000000?0??200??00000?1000020000000001000000010001000?0??00000000000000000000000?0000000001001011000000000?000000000????0?00000?0?000101000001000100000000
	Panderichthys             0011000?0?1000000000000001000?0?000000100000?00?0?00000?00000000?100020000000000000?0?20000000010000001002000000010{0 1}000?00?0?00000000?0???00??0000010000000000000?00000000010001000100000000000000000000000000000100000011010110000?????????0000??????0?000000??000000??0?01000?00000000
	Ventastega                000000?10??00000001?000001{1 2}000??010?00?001000000101?001?10000000?00002?00?111000?00010220020?0000000100000100000010????00??0000?????{0 1}?????00????100?0001101000100000000000010001000100000010000000001100000100?????????????????????1??00???????????????????????????????????????????????0
	Acanthostega              002000210?001010001?00000120010111110?10000(0 1)000????0001010000000?1100200000010000000102010202001000011100110010002000000001000000000100??100????100?00110010001001010010001100110011000000100000000011000001000000001000001002110011000001102000100000000000000?000101000001000110000010
	Ichthyostega              001110010?000100101?0000012000011101100(0 1)0001000????010110000000(0 1)?110020000010000000021210000(0 1)03200000{0 1}10011010000100(0 1)00000?0000000000?0??200??00100?001011100010000000100011001100110000001000020000121000101??00?0010010010021120110110001000000000000111000???000101000001000010000010
	Tulerpeton                2??????????????????????????????????????????????????????????????????????????????????????????0?????????3?01??01???????????????????????0????????????????????0000?????0{0 1}0???????????????????00??000?00?10{1 2}00001010110001110001101?11101??????1102011010111???????????????100??010????????01?
	Colosteus                 1020???11?10000??00(0 1)000001200101121001(0 1)00000100????010{0 2}000000010?1001000{0 1}?000000?100{1 2}?10000000?00000220??1????0?010{0 1}0?0?00?0100000011?????1?????2???0????1010????????????0?1001?001??00?0001000{0 1}0???00010????????????????????1?1????????????????????????????????00???10000?11?0?{1 2}??0013?
	Greererpeton              10101??11?10100{0 2}1000000001200101121001100000100????0102100000000?110000000000000?1001?200000001100002210010110000101000000?0100000001010?11011012000001011010110010200100001001000100001000100000001000100001110010111000010110120100100111120010000?1010011000?0001010000011001{1 2}000012?
	Crassigyrinus             200011110100000200(0 1)0000001{1 2}0000?02110??0000000001010001?00000000?00012000001000001001?22101000?1000013100{0 1}100000010000000??0000???011?0???0010101000001010000100010200100010101010?????00001000100?1?1000?????1001001{1 2}000?10011100?10?00?111201110????0?100000??00???0??0?010?0?{1 2}00000{1 2 3 4}?
	Whatcheeria               00?0???10100000000?000000120010?01110000010000011010101?00000000?00012?0{0 1}?11?000?000222211200012000021?00100??000?0{0 1}010?0?????00???0?????1??????2??000011000011001010010001100110011021000100002000(0 1)0210?1?01100010111000010121??011010000?0?10101????0111000???0000010100010001{1 2}00000{1 2 3 4}?
	Baphetes                  00(0 1)001010100(0 1)?10?0??00000120000?021101100(0 1)0100010110102?(0 1)0000000?0101200100?1000010020212000001100002{2 3}10100110011100011000?1000???0020???10000012000001010000??0?10?0010?????0?0?0?0??010000000100011{1 2}????????00010112000?1112?1?0?10100?????00110????????1?0???000?0??????1?00????0??{1 2 3 4}?
	Megalocephalus            0020010101001011?0??0000012000(0 1)012110000000(0 1)000???10102?(0 1)0000001?0101200010?100001002(0 1)212000001100002310100110011100011000?0000???00(0 1)?10?1000?012000000010000120110200100011101110111001000000010???????????????????????????????????????????????????????????????????????????????????????
	Eucritta                  0010?1?101000(0 1)0000??0000?110000?0211000000000001011010{0 2}?00000001?0101200{0 1}??10000?100??2?{1 2}02000?10000???01{0 1}011?0111010?0?0??1000???????????00101020000?????000???????????????????????????00?0000200?11(0 1)0000???1?0??011200{0 1}?1?12?110110??0????2001??????0000000?????????????????????????{1 2 3 4}?
	Edops                     ?11?011100000000001?00000120000?02?10110000100010000102?00000001?11012000?0110000100??20000000010000{0 4}4100101?00?1100011?0?100?000001?010?0100100201101???0000010110200101010101010101101000000020??????????????11?111211101112?12011??1010?1?011?????????????0??00?1?10000010?0?{1 2}?0000{1 2 3 4}?
	Chenoprosopus             0110010101001001001?00000120000?02110000000000010000101?10000001?0001200110010001100221000000111000033?01201100?11000?110000?00110112?10?010000?20010?????000??011020010?0???0???0??????001000010???0???0??????????????????????????10?10???1?????????????????????0??????0?010?0?{1 2}?0?????
	Cochleosaurus             0100010100000000001?00001120000?02010000000000010000100?10000(0 1)01?11012001100100001002220000111?10000{0 4}4?012011001110001110010?00110112?{1 2}???120100200111???000002011020011?01010101010110100100002001110010?0??1????????1?1?1?12?120110100?1?12001??????00000000??0????10000010?01{1 2}?10??3?
	Isodectes                 102001010110000200?002000100000?021000100000000101?0000000000001?00010001110?000?1012220000010?10000{2 3}{2 3}100401100??10{1 2 3}???{0 1}0001?00110001010?010000020102????0000??011021010?????????01012110001000{1 2}00?111000?????1?11??{0 1}2111??1120120110??0????2001??????001???0???0???????0?0{0 1}??01{1 2}??0?031
	Neldasaurus               003001?10000100100000000{0 1}100000?021000000000000100?0100100000001?01011001010?000?1002220000020100000{2 3}{2 3}?0?211100?01000?010010?00110001010?010000020100????0000??011020010???????????????1000100000???000100?0?111?111121?1?11120120110?00?{1 2}?1??????????0?00000???00???10000011?01{1 2}000003?
	Trimerorhachis            1010010101100000000(0 1)0000011(0 1)000?021001100001000101?0102010000001?11(0 1)(0 1)200000000000101(1 2)2210000001100003{1 2 3}100(2 3)0(0 1)0000010100010010?00110011010?0120000201111???00000?011020010?01110(0 1)010001001000100000???10010?????111111121?1011120120110?10?111200110????011000000?0001010000011001201000{2 3}1
	Balanerpeton              101001?1010001000000000001(1 2)0000?0211011001000001010010??10000001?0001200001000000101{1 2}222002020?10000441012111001110001110010?00111012?10??120100201{1 2}01???0000010110200101010101010101??1000100000011100000???1??1?012?111?11120110100100?1?02001000011000000100?0001010000010001{1 2}0000031
	DENDRERPETIDAE            1000011101000000000000000100000?02(0 1)11110010100010(0 1)0000??10000001?0001(1 2)000010(0 1)000110(0 1)(1 2)2(1 2)0(0 1)00020?100004?1012111001110001110010?00110112010?012010020(0 1)(1 2)0?????000??011020010?????????0?0???10001000000111000000011??1?0112111?1112011011011012?12001??00110000001???0001010000010001{1 2}00000{2 3}1
	Eryops                    1000011101000000001?10000120000011110000000(0 1)000???00101?10000101?01012000000100001012220000000130000{0 4}41012011001110101110010?001100120(1 2)(0 1 2)10100100200101???000001011020010101(0 1)101(0 1)1010121100100000001(0 1)101110101111111112111011120120110(0 1)10121120011100110001000(0 1)0?000101000001000120000031
	Acheloma                  10200111000000021000000001210000121100000001000???00101?10000001?000120000100000112?122200202013000044?012011001110001110010?00110110021?0101100201{0 1}01???0000?{1 2}???0?1010?0101??????????10010000{1 2}0011?????0101111111112111001120??011111012011001??00110?000010000001010000010000{1 2}00000{2 3}?
	Phonerpeton               302001010000010210000(0 2)0011210000121100000000000???00102?00000000?000120000100000112?1222002020120000441012(0 1)11001110001110000?00110012?21?0100000200101???0000020110210101010101010101211001000020011???????01?1111?112111????2???01?????1?01??????????0?0000????00010100000100002?0000??
	Ecolsonia                 1020?111000000020000020001110000120101000000000????0100?00000001?00011000010?000112?2221002010130000441012?11001110{0 1}00110010?0011111?021?0100?00201101???000001011021010101010101010121100000002001110100010111111111211{1 2}01?120??010?10012?1???10000??0?00000???0001010000010001200000{1 2 3 4}?
	Broiliellus               ?020?1?1010001001000000101010000120100000000000???00001011000001?000110020100000?1112221002020?30000441?15011001?101???20010?00111012?????10011020110?????000?????0?1??????????????????1000000000011?????0???1????112?1?1111120????101001{1 2}????????????0?00000???00??????00010?0?{1 2}?0000??
	Amphibamus                101001?10110010000000200{0 1}1200000120100001000000???0000??11000001?01011000010?00011012222002020?200004?00140111011?01001{1 2}0010?00111112?????11000021110?????000??0??0??010?0???0???0?????1?2000000001110000???11??1?112?1?21111201?0??0100?{1 2}??200100????0000001?0?000101000001000120100031
	Doleserpeton              10100111010001001000020121210000121100001000000???00000?01000001?01011000010?00011011222002020130000440114010110020{2 3}???10?10?00111112021?{0 2}020000211101???2000??0110210101????01??011121112000000001110?1000011?01?112?1121111201101101001201200110????00000010??0001011?010100012010003?
	Eoscopus                  301001{1 2}101000100?000010001110000121100001001000???00101?11000001?01011000010?00011011222002020?300004?001311110?11010?110010?00111012?????12?????0??01???0000??01102?????????????0?0????000000000??110000000??????11??1?2?111201201101001101?001000011000000100?0001010?0001000120100031
	Platyrhinops              101001{1 2}1010001000000010001(1 2)00000120100000100000???00101?(0 1)1000(0 1)00?01011000010?00011012220002020?30000440014?11101110101110011?00111002?2{1 2}??100000210201???0000010110200101010101010101{1 2}?1020100000011100000?????01?11121?21111201201101?0{1 2}20120?1??0?110000001???000101000001000120000031
	Micromelerpeton           1020011101000000?0??0200011100(0 1)0120100000000000???00100?(0 1)0000001?00012000010?000?1011222002020?100004{2 3 4}1003001000010110010010?00111010?????100000201101???00000101102101010???0101010121100?000010???100000?????1??112?1?????120110?00??0????2??1??????0000000???00???10000010??1200?0031
	Apateon                   101001?101100100(0 1)000020021210000120101000000000???00101?11000001?01012000010?000?101(1 2)2220020201400004?1003011100010110010010?00111002?????10000021110?????000??0??0??010???????????????10000000000111010000011??1???2?1?2?11120110110?00????2001??????0000001???00??????0?010?0?20000031
	Leptorophus               ?03001?101100100?0000{1 2}0021{1 2}10000121101?00000001???00101?10000001?00012000010?000?1011222002020?30000441103011010010110010010?00111002?????000000201101??????00101102101010001010101012110000000(0 1)0???10000?????????112?1?2???120110?10??0????2??1????????????????00??????0???????{1 2}?00003?
	Schoenfelderpeton         ?02001?1011001000000{0 1}??021?10000121101100000000???00?0??00000001?0001100?010?000?1011222002020?30000441103011110010210000010?00111002?????1000002011{0 1 2}1???00000?011021010?????????00??211000000000????0?00?????????112?1?1???1{1 2}0110??????????????????????????????00??????????0???{1 2}?0?003?
	ALBANERPETIDAE            201001?1011010001001{0 1}00020(0 1)?01??221100?2?????1???????1??????1???????10?01?1?0????101222?0??1?0?1010144???{1 2 3}?????????????????????10101??2212??0?00?01{1 2}31???2000??1??1??1???1???1???1?????000000002(1 2)????????11??1?01?112?11211112011011????????20?1??00110000001111000?011101020001{1 2}0100031
	Eocaecilia                202001010110100{0 2}01??0100011000?1220110000100000??????00000?01???????10000010?001?10122001001?0300000441105110010010{2 3}???10000?001?000202212000?002???21???2000??1??1??1???1???1???1?????1120000000????????11011?01?112?1121111101101??????2011001??00??01000011110000011101010001211010{1 2 3 4}1
	Karaurus                  100001?101100112001?{0 1}?10111?00??2{1 2}0110?2?????1???????1???1??1???????0001?????011?101122?0??1?0?301?14?0105?101????13???01011?01111010?221?10000021123????2?00??1??02?1???1???1???1???????????????????????0???1101?112?1?2111120110100??0????2001??????00000011??00010???011{0 2}00012010?031
	Triadobatrachus           ???????1???00?0?????0{0 1}?0????1???2??????2?0?0?1???????1???1??1????????10??????????1????22?????0{1 3}401?1?????5????10120{2 3}???00?10?00111????221?100?002?110????2??1??1?????1???1???1???1???????????????011?????1?011?01?112?112??112012011?001?00?20010000??000000101100??????010{0 2}0?01{1 2}?1000?1
	Valdotriton               302001?100100?0{0 2}????{0 1}?10{1 2}10?00??2?11?0?2?????1???????1??????1???????1001?????1???101222?0??1?0?201?14?01051100????13???01100?01111?1202212100000201231???2000??1??1??1???1???1???1??????1?000002?????????01011?01?112?1?21111201201??????2?12001?0????0000001?1100010???011{0 2}000120101031
	Caerorhachis              0?0????1010?????????0?0001??000?02110110000000?1?000?01?00000001?000120??0???000?1?122?????0{1 2}0?10000??1011?11001110001100101000010012??????1001020000010000001101?020010001010101010110100010000?????????????????????????????????0110110?1?1?001??01110010000?0?0001011000010001200000{1 2 3 4}?
	Eoherpeton                002001?101000000001?10000120001?02110000000000001000001?1000000??000?20000101000?1002210?0002032000044{1 2}??{1 2 3}????00?0000?000?01?000?0?1?????1?0101020?11?????000120110200100010101010101?01000000020??1?????0101?100101110?0011121????101101??1?00110????0?100000?000???11000011?00{1 2}00000??
	Proterogyrinus            003001?10?00100010?000000120001?02110000010000000000001?10000001?00012001110?0000100222200102031000034{1 2}??1????001100010000?0000000?1?010??0{1 2}101020010????00001{1 2}0?1020010?0?0?010101010?10010100000?111000000111001011201001?1211101101100{1 2}112001100111001000000?00010110000110012000002?
	Archeria                  003001?101001000001?10000120001?02110010010000000000001?10000001?000120011101000010022220020203200003????1?????????{0 1}?00000?0000000???010?10{1 2}1010200100001(0 2)00012011020010001010101010111100001000000112010000111101011201101112112011111012112001100111001000000?00010111000010012000002?
	Pholiderpeton_attheyi     203001?101000001001?00000120001?02110000010000010000001?10000001?00012001011100001002222000020?1000033(1 2)1010110001101000000?10000000?2?????01101020010????2000010110200101010101010101001001010000????????????????????????????????????????111??????????0?10000???0001011100001000{1 2}?0000??
	Anthracosaurus            202001?1010010000000{0 1}0000120001?02110000010000010000101?11000000?000120000111000010022220010203300003321010110001100000000??000000002010?10?101020000????(1 2)000?101102?010101??0101010100?001000020???????????????????????????????????????????????????????????????????????????????????????
	Pholiderpeton_scutigerum  203001?10100000{0 1}?01?10?001??0?1?0?110??001000000?000001?1?00000??000?200010000000100222200000?310000332101011000?10000000??1000000012010?10{1 2}101020000000100001201102001000101010101011110000100000?1?{1 2}???00010??0?0?1{1 2}??101112?1201???????????????????00100000??00???11100001?00{1 2}?0000{1 2 3 4}?
	Bruktererpeton            2?30?1?10100?0?0?0??0?000121001?0211000{0 1}000000?0?000000?1000??????????????????????00222????02??10?0???1012?11001100{1 2}?1?{1 2 3}?0????0000000???????????????0???????????????????????????????????0010000{0 1}0??1??0????01?101101120111111201201??????{1 2}0120010001??0010000???000101100001?001{1 2}000002?
	Gephyrostegus             2020010101001000000000000120001?02010100100000001000000?11000001?00011001010000001012222002020?2000044201101?0011001011200?000000001??????011110?00001???0000120110200100000100010101{1 2}1100000000001112000010111011011201111112012011011011012001101111001010000?00???11000010?01{1 2}000002?
	Solenodonsaurus           ??2??1?1010010000000100001200010121101100000000???00100?00000001?00011?01?1000000100??20000020?200004?????????????????????????????????????00??00????0????2000?????0??010????????????????000000010011?21000?????11?01121?10111201?00???????????????????0010000???00???11101010?01{1 2}00000{1 2 3}?
	Kotlassia                 ??3????1011001000000??0?0100001?021100000?00?0011000103?00000000?0101{1 2}00{0 1}?10000001002210000010120000?????{0 1}0??01?010{0 1}1?020??0000???01?010?0001210200211???200012011020010001110111011121000?0000100?1?211000011?1??1112111011120??0110110121120010000?1001010001?000101111101000?20?000{1 2 3 4}1
	Discosauriscus            0030010101(0 1)00100000010000110001?02110000000100001000003?11000001?000110010100000010022220010201200004{3 4}20100110011100111200?0000???012?10??021200200011???200012011021010001010101010121100100002101102100100100?1101121?1?10120110?11?101?00200100????000000000?000101111?0100012000002?
	Seymouria                 2020010100000000000010000120001?02110000000100011000103?11000000?00012001010100001002210100020120000442010011001110(0 1)111200?0000???012010?0001210200011???200012011021010001010101010121100100002001102?10110111111011211101012012011111012102001100011000000000?000101111101000120000021
	Diadectes                 3020010101000000000010000120001112110111(0 1)1(0 1)1000???(0 1)0000?01(0 1)10001?000110010100000010122(0 1)00020(1 2)024000044210(0 1)0110101101101200?0000000002?20?1001210(1 2)00011???10001?1??02101001???1???01112110210000200110210011011011101121110101201201111101211200100111?001000001?000101111101000120000021
	Limnoscelis               30310111010000000000100001200011121101111011000????0002?01000001?000100010101000?10122000000102300004421110111111101101300?00000001121{1 2}??10{1 2}1010{1 2}00011???1000121??02101001???01010101101001000020011?21000101?01110112110010120120111110111010011000??001000001?000101111101000120000021
	Captorhinus               203101010100000000001000012100?1121100002001000????001???0??0000?000100011101000?10022220000202000004421010110101103???200?0000000002120?1001110200011???1000??1??02101001???1???0111211001000020???1210001011111101121110111201201001?011112001??1111001000001?000101111101000120100021
	Paleothyris               ?0200101010000000000100001210011121101002000001????0000?01010001?000100010100000?10?2222002000210000442101011011110????300?0000000002120?100111020001????20001?1??0210100????????0111211001000010011121000101?1111011211211112012010010011012001001111011000001?000?011101010001{1 2}0000021
	Petrolacosaurus           203001?1010000000000100001210011121110002000001????0000?01010001?000100010100000?10122220020202301004421110110111101101300?0000000002120?1001110200011???20001?01102101001???1???01111110010000100111210001011111101121121111201201011001{1 2}012001001111001000001?000101111101000120000021
	Westlothiana              202001011?(0 1)0????1???{0 1}??001200(0 1)111211000000?0000????1001?11?00?01?0010000{0 1}?1??000?10?221??0{0 1}020?10000?????{1 2}?????1110111100??0?00000????????000?1020000????2000?????0??0?0????????????????00000001{0 1}??1?????0??1?11110112111111110120111100110120110001110?1000????0001011111010001{1 2}01000{1 2 3}1
	Batropetes                20310?010110100(0 2)0000100001(0 1)100?122(0 1)10(0 1)?2?1?1?00??????00(0 1)0100000(0 1)10001100??(0 1)001????0122(0 1)1102020230010441102011110110{1 2 3}????201??0010001212211000000211241???20001?1??02101011???1???1?????00000000320?1111000(0 1)011?01?012?11111112012011(0 1)?00120100010000110010000011000(0 1)0???010{0 2}00012?100031
	Tuditanus                 2?3??1?10?00000?0001{1 2}?00012000?022010000????00???????0?001?00000100100001?100000?10?2210000??0?40000?4???1?????????????00??0?00010????2{1 2}0?00010020100?????000?????0?1010????????????????00100002001112000??????1??01??1?11111201{1 2}0?101101{1 2}01?00100111?0110000???00??????010?0??1{1 2}?1?0031
	Pantylus                  204101011110000000001001210000?0221101100000000??????001000000001101100020101000?10022000001?01100004421010110011003???000?00000(0 1)011212{1 2}00000200201011???10001?01102101001???1???00002100010001?0011020000001100110112111111120120100100?101?00???1011001000011?000?0???000{0 2}00012110003?
	Stegotretus               2031010101?0000000000001011000?0221100000010000??????00?001000001001?00020100000?1002200000010?200004?21010110011003???00??000001011202{1 2}0000020020002????1000?????0?1010?????????00?????0010001?0????{1 2}10000?11????1???1?1????20120110??01101100?????????????????00??????000{0 2}0?01{1 2}11000{1 2 3 4}?
	Asaphestera               202001?10110000000001000012000?0221100000100000??????0?0010000001001000010100000?1012200001000130000441??{1 2}?????1?10?????00?1?00011???12210??0???2???1????2000?????0?1010????????????????000000020???111000111??1??01121?1???120??0?10?00????{1 2}?????????0?10000???00??????010?0??1{1 2}?1?00{1 2 3 4}?
	Saxonerpeton              202001?10110000000001?00012?00?0220100001000000??????00001000000100?000010100011?10?2200000020?30000{3 4}4211{1 2}011011?101???100?0?00000?02?{1 2}???00010020001????2000?????0?1???????????????????0010000200111210001??1?01?012?111111120120110100?001{1 2}0010000110010000??100??????000?0??1{1 2}11?00{1 2 3 4}?
	Hapsidopareion            201001110100000000001000012000?0220101?00010000??????0000?10000??0010?00?0100????10122?000{0 1}??0?{0 1 2}0?1144111{1 2}?110??0101101100?0??0000?0?1{1 2}{1 2}0??00?00211?{1 2}????20001?1??0210110??????????????0001000020??????????????????????????????????1???????????????????0?????001?????????0??????????????
	Micraroter                2021011101000000100(0 1)1?00011000?0221100000110001??????0010110000010000000??100011?1012200000(0 1)20130010441{0 1}1{1 2}0110110101110001?1?10000??21{1 2}{1 2}000001012(0 1)012????20001?0110210100??????????????0000100020011021001??11?????????????????????101001{1 2}01??????????001000001?0001011100010001201000??
	Pelodosotis               202101?10100000000011000012000?0221100000110001??????0010110000010000000??100011?10122000001?0?2001044???2????1?010????00?10?10000??21{1 2}{1 2}0002020120102?????000?????0?1010????????????????000000020011121000?1?1?01?0112111111120120110??01{1 2}01200100????00100000??00???11100010??1{1 2}?1?00{1 2 3 4}?
	Rhynchonkos               202101110100000000001100012000?0220100000010001??????0000000010110010000??100????10122000001?0{2 3}2000044110{1 2}001010010010010010?100000121{1 2}{1 2}00020100201121???2000?????021010?????????0111100000000020???????????????????????????????????????????????????????????????????????????????????????
	Cardiocephalus            203101010110100000011100010000?0221100000010001??????0000010000010011?001010?????1012200000(0 1)20?1001044{1 2}1010010100101100000?1010000??20{1 2}{1 2}000002002(0 1)002????20001?011021011???????????????00100001???????????????????????1?{1 2}??1?2?1101????01?????????????0010001?1?00???11101010?01{1 2}01000{1 2 3 4}?
	Euryodus                  (0 2)02101010110000000010000010000?0221100000010001??????000001000001001000000100011?1012200000(0 1)20?1000044{1 2}01{1 2}0?10110101110100?(0 1)?10000??20{1 2}{1 2}00000100200(0 2)2????20001?1??0210110??????????????000(0 1)0001?0??1?210001?1?10111112111111120??01101?01{1 2}01200100???????????(0 1)1?00???11101010?01{1 2}01000{1 2 3 4}?
	Microbrachis              203001210110000000011000010000?1221110000000000??????000010000001001100010100000?1012210000020?2000033{0 1}1110110111101111100?0000000002?{1 2}{1 2}00000200210211???200011011021010001010101010120100000002?01112100??????01?012?1111111101201101001{1 2}0120010000??0010000?1?00000???010{0 2}000121100041
	Hyloplesion               203001?10110000010001?00010000?1221111102000000??????0000100000?0001100010100000?1012210000020?200003421110??011110{1 2}11120010000001002????0100?0020111????2000??0?10?1???????????????????001000020011?{1 2}1??01????01?012?111111110120110100?10120010000110010000?1?00000???000{0 2}0001{1 2}?100041
	Odonterpeton              204001?11110000000000000011?00??221110?2?0?0?00??????1???0??0000?00?100010100011?10?2200000020?000004421110110110101101{1 2}00??000000002?{1 2}??{0 2}000?0020012????2000??0??0?????????????????????000000020011?????????1?0??????1?1111110110????????????????????0010001??100??????000{0 2}0???{1 2}11?004?
	Brachydectes              {1 2}00001?10110100200001{0 1}10010?00??221(0 1)0110011111???????0?1?0?01???????1001?????1???1{0 1}122000001?03101?14421020??0101{1 2}03???020???001?00121{1 2}{1 2}010000002?0141???2000??1??021010?1???1???011121000000003001110100????1?0??112?1?1?11110110000?00?{1 2}012001??????011001000?00000???000{0 2}1001{1 2}1100031
	Acherontiscus             ?????1?111?0100?0000{0 1}00001?00???2???????????????????????????00?0?110?0?0??100????1?0????000??0??00003???????????????????????????????????????????????1????2000?????0?1???????????????????00??001?0????0010???????????????????????????????????????????????1???1???000001110000100????00???
	Adelospondylus            ???????1???0100?00??0?00?11000??2210?1100000100??????11?10??????????11001010000001?????100001?100000{3 4}3???{0 1 2 3}?????1?101111000???00???????????00?0?0????1????2000??0??0?1010????????????????00?0110{0 1 2}0????0????????????????????????????????????????????????0?10110???0???????000{0 2}1???{1 2}1??00??
	Adelogyrinus              20?0?1?1?1?0000?00??{0 1}100?10?00??2?10?11?{0 1}000100??????1??10??0010?0?011?0{0 1}?10?00001?0??2100000??00000?3????????????????????????????????10????????{1 2}???1????2000??0010?1010????????????????0000110100?1?0010????1???????????????0????????????????????????0?101100??0????????00{0 2}1???{1 2}10?00??
	Dolichopareias            10?0?1?1?1?0100200??{0 1}?0001?000???210?11?{0 1}0?0100??????1???0??0010?110???0{0 1}?100????10022??000000??00003?????????????0?????????????????????????????????????????????????????????????????????000?11000???????????????????????????????????????????????????????????????????????????????????????
	Scincosaurus              203001?10010000200002000010000?0221101?2?????00??????0000100000011101010101010?0?1002210000020?30000(3 4)?1102?11?111103???{0 1}20?1?00000????221?0000002?113????20?0???????????????????????????00?0000310110010001?11?11?01??11111?110120110?002{1 2}012001??00010?10000?1011111???010{0 2}000121110031
	Keraterpeton              0020?1?1001000020000{1 2}000010000?1221111100000100??????00010000000001010101?100000?1002210000020?200003???????????????????????????????????????????????2????2000?????0?1010????????????????000?0003011100010????1?0??11??0?01101100101?0?00????2001??????0?10000?1011110???010{0 2}010020010031
	Batrachiderpeton          004001?10110000000001100010000?1221111000001100??????00011000000011010101010?000?1002200000020?30000331100?100100103???010?1000???002?2210000?00200?{2 3}1???20001?1??02101001???1???010000000000003011100010??????????????????????????????????????????????????????011110???010{0 2}0000200100??
	Diceratosaurus            2030?1?1011010020000{1 2}100010000?122111100000110???????00010000000011010101?10?000?1002210000020?300003?11(0 1)111(0 1)0111{1 2}0????01011?00000?12?221?00????????{3 4}????2000?????0?10???????????01?0???00?00003011100010????1?0??11????0110110010110?00????2001??????0?10000?1011110???010{0 2}011020010021
	Diplocaulus               204001?0???00000(0 1)01?200000010??1221110000001?01??????000110000100110101010001000?10?2221000010?40000?311030100100103???01011?001110120221{0 2}0000002002{2 3}????20001?0110211100??????????????00000000201110001010111??1?01121?1?111101201??????2002001??????000000011111110???111{0 2}0111201?00{2 3}1
	Diploceraspis             204001?0??????0{0 2}11??2000?0010??1221110001001?00??????000110000100010101010101000?10?2221000010140000331105010010010{2 3}???01011?00111012022100000002002{2 3}1???20001?1??02111101???1???0110101000000030???00010????1???????????????????????????????????????????????11111110???011{0 2}0110201100?1
	Ptyonius                  001001?1000000020001000001000111121001100100000????1000?00000100?110100010100000?1002222000020?10000441101?10010010????00010000110002?{1 2}??{0 1}10010020001????2000?????0?1010????????????????000000020011100100??11?0??11??011?11110110110?002???2001??????0010000?1?11111???010{0 2}000020110031
	Sauropleura               002001?1(0 1)0(0 1)010020001010000200111121001100(0 1)00000????1000010000100?11010000010?000?100222200002010000044210{1 2}0110100103???000?0?00000002?{1 2}???000000200101???20001?1??0?10100????????1?????1000000020011100100??11?1??11??011011110110111?002???2001???0?10?1000001?11111???010{0 2}00002001(0 1)031
	Urocordylus               ?030?1??????????0001{0 1}0000????????????????????????????000???00100?110?000001?0000?1??????0?0????00000?????1????1?010?????0??0??0010????{1 2}?????????????{0 1 2}????2000?????0?1010????????????????000?00020011100100???1?0??01??011?10110110110?0?2{0 2}112001??????0?10000?1?11111???010{0 2}000020110021
	Lethiscus                 301001210?10?102?0000100012100111200011{0 1}0?0011?????0?00?1000000?????020010100000??01122200002?{1 3}001104421?{1 2}10000??1011?110000?00100010?10?200??00100?1000?2000121??001010001?1??????????100000?020????????????1???????????????0????????????????????????110000111100??????010{0 2}0??1201??0?1
	Oestocephalus             {2 3}02001?10110100200000{1 2}000100001112100110011111?????100000010000?????0{0 2}000010?000?100??120000001001?144???{0 1 2}?????00103???100???00??????010?200000020120?????000??1??0210100??????????????1?000(0 1)002001??????????1???????????????0????????????????????????2100001?1?10??????010{0 2}0?00201110?1
	Phlegethontia             {2 3}100012100?0000{0 2}01??{1 2}{1 2}0000?101?022?????2?????1???????1???0??000??0????001010?0???1202222000020?0011144???{1 2}????????13???????????0?0????10?200??0??0??{2 3}1???2?00??1??1??1???1???1???1???????0000002001??????????1???????????????0????????????????????????210000101100??????010{0 2}0?00201110?1
	Ariekanerpeton            0030010101000100000010000110001?02110000000100001000003?01000001?000110010100000?1002210001020120000{3 4}{2 3 4}001{0 1}0110001100111200?0000???002?10?0011200200011???2000?2011021010?010101010101201001000020011021001?0???11101121?1?10120110111?10????20?1??????0010000???00???11?1?010?01{1 2}0000021
	Leptoropha                ???????1??00000?0????0001110001?02110000000?0010000000??01000001?0101100??10?000?1????10?010201?00?0{2 3 4}????{0 1}?????????????{2 3}0??0?00????????????????????0??????000???????????????????????????000000023???????????????????????????????????????????????????????????????????????????????????????
	Microphon                 ?02001010100000(0 1)000010001100001?02110000000100101000003?01000001?0(0 1)012001010(0 1)00001012200001020130000{3 4}{2 3 4}211{0 1}0010010100110200?0000???002?????00??002000?????2000??0?10?1010????????????????000000023????????????????????????????????????????201????????????????????????????????????{1 2}???????
	Capetus                   101001?101000000100000000120000?0201011001010000000000??10000001?01012000000100001012200000?00?1000044101{1 2}?110???10????10011?00111??2?????1?????200?0??????00??0?102?010?????????0??????0011000{0 1}0????0000???????????????????????????????????????????????????????????????????????????????
	Notobatrachus             00300121?1?1?????1??0?002???1???2???0??2?????1???????1???1??1????????101?????(0 1)1??100222?0??1?0?0110144010{3 4}0100????13???10111?0011101?02212100000211121???2001??1??1??1???1???1???1??????020?00000011?????10011?01?112?1?2111120121110?01?00?2??1??????000010111100??????010{0 2}0?01{1 2}0100031
	Vieraella                 001001?1???1?????1??1??0{0 1}???1???2??????2?????1???????1???1??1?????????01?????????101??2????1?0?2110???01?{3 4}?10??????3???10111?00111110?????????????1{1 2}2????2001??1??1??1???1???1???1??????1?0?0002?011?????1???1?0??112?1?21111201211????1????2?????????0?001011??0???????010{0 2}0?01{1 2}0100031
	Orobates                  3011010101000000000010000120001112110101(1 2)111001???01000?01110001?00011001?100000010122000020003300004421?2?11?10110110120??0?00000012120?1001{1 2}1020002????10001?1??0210100????1???01112110210000200110?10?11011111101121100111201201110101201200100011000100000??000101111?01000120100021
	Ossinodus                 ??201??????0000??000000011??0?0?{0 1}21000000?01?0011000000?00000000?00112000010100000????1?00?001?20000{1 2}{1 2}{0 1}11{0 1}10000?0100100000?0000???00?????????????00?0????0??0??00????01?????????????????001?0001000112?11?1?1?0?0101?0000??01{1 2}1??0?10?10?200?01???0???0?00000???00010???000??001{1 2}??0?0{1 2 3 4}?
	Pederpes                  ?030?1?1?1?000001000000001?0?00?0?????10000000011010102?01000000?000?2?0{0 1}0100000?000??12012????2?0001?1011?????00100010??0??0?0000??0?????001000{0 1}0000???????0???0??10?????????0?????????0?100002?0111{1 2}1011?0??1?010111000?1012?110?10?00?000210110????0001000?0?000??10?00010?01{1 2}00000{1 2 3 4}?
	Silvanerpeton             2020???101000000000000000120001?02110000000000000010001010000001?00011001?100000?1002212002010?100004?101{0 1}011000110????10??1000???01??{0 1}???00101020000?????0001?0110?0010?????0???01010010000000100?1110000?????0??01120?1?11121120?10??0????2??1??00110010000???000101100001000?{1 2}??0002?
	Tseajaia                  2030?1?101000?00000?10000120000112110100211?000???00000?01110000?00011001?100000?1012221002000?400004?2?0{1 2}?1?0101100101200?0?0000000??20?100?20010001????2000121??0210100????01010101201001000020011021?011011?11?0112111?10120120111110121120?1??001?0?1000001?0????11111010?01{1 2}000002?
	Utegenia                  00300101010000000000100001200(0 1)1?02110000100000000000001?01000001?000110010100000?1002212002020140000{3 4}{2 3 4}101{0 1}0110000101110200?0000???002?10??021200200001???2000??011021010?010101010101101001000020011?21001????????01????1?1?120110?11?10????20?1??????0010000???00010111??01000?{1 2}0000021
	Gerobatrachus             ?020011101000?00000???0?0121000?{0 1}201?11{0 1}{0 1}??000????10100????0000??0101100001000????01??2200202??4000???0115?11???120210110010?0?111?1??{1 2}???????????1?{0 1}?????????????02?0???????????????????00?00000011??????????????????1?2??1?2????110??0??????????????00000011?1?????11??0010?0??0????{2 3 4}1
	Chroniosaurus             3020?1?101000000001?000001210010121100000100000???00000?10000001?01011?000111000?1011222010020?10000{0 4}?2011011001010{0 1}011200?0100000002?10??1{1 2}101020000????2000?{1 2}01102001?0011101010111??1000000010????2000???????1?011211{1 2}?1?12?????10110?????001??00??0?10?0??0?000001110100000120?000{1 2 3 4}?
	Micropholis               30100111010001000000020001110000120101100(0 1)01000????01001(0 1)000000(0 1)?0101100001000001101222200(0 1 2)02012000044100(3 4)011000(0 1)20(0 1)001(1 2)00(0 1)0?0011111(0 2)0221010000021110?????0000?011021010?????????01112110000000(0 1)0011100?010??1????1???1?1??112?120110100110110?1??0??101?0001?0?00???10000010?0?{1 2}??0003?
	Nigerpeton                01100101000010?1?01?0000012?000?020001100?0100?11010101??1000001??0?1200?0001?????0022200001?11300?02{2 3}?00211100111000?110010?00111101010?0101100201001???0000?101?0?????101?101?1????21?000000000?????????????????????????????????????????1??????????????1000????0??????00?0???0{1 2}?0??0??
	Saharastega               ??{1 2 3}00??101000001001?00000100000?01000110000000?1?0?0?0???1000001?100?0?0{0 1}1101000??{0 1}112000001?0{1 3}30000{3 4}?{1 2}?12?100?11{0 1}00?1110011?00111011?10??10100020111???????0?101???????101010101???????000000000???????????????????????????????????????????????????????????????????????????????????????
	Iberospondylus            10100?0100000000000000001120000?{0 1}2?10??00101000???00100?10000?01?01011000?10100011002222002020?20000341012011001110001110?1??00111012010?0?0?100?0??0????20001{1 2}011021010?010101010101111000000010?????????????????????????????????????????????????????000100000000010???000100012?00?0??
	Tungussogyrinus           30200??1010001000000???021000000121101100000001???00000?01000101?0001100?01??????1011222???02??400?0??1??30??0???100???10010??011101??????100000??12{0 1 2}???????0????????????0100???????????000000022?????????????????????1?2??1?2?100?10101????200100??????????????????????0?0?????{1 2}????031
	Utaherpeton               1030???11?1010021001010??11000???1??01???????0??????????????0?0????0???01?10?0??0?0?222200{1 2}0{1 2}0?10?0044???{0 1 2 3}?????1?10???????????????????{1 2}?????????????{0 1 2}??????00????????????????????????????00000020????0100???????1?01??111??111012011????????200100????0010000???0000011?0102000?20100031
	CASEASAURIA               3031?1?10?00100000000(0 1)00(1 2)12100111210011(0 1)(1 2)110000????0000?01110001?00000000?100001?10122121010(0 1)013010044???{0 1 2}?????????????30??0?00000????{1 2}??1???????0001????20001?1??021010?????????0???21?001000020??1?2110010???11?01121?1111120???11??101{1 2}112001??101101000001??000?01110?010001{1 2}?1000{2 3 4}?
	Goreville_microsaur       ???0???1???00???0????????1?1????????????????????????????????0100??1????0???0????????????????????0000??1?1{0 1 2}???001?10?????0????0????????{1 2}{1 2}0??0000020021?????0?0??????????????????????0????0?0?0?02??????10??????????0???1?1?111????????????{1 2}01{1 2}?????????0?1000000?0001011100010001201000{1 2 3 4}?
	Sparodus                  ??4?0??????????????????????????02???0?100000?0???????0{0 2 3}?0000010010111000??10?0????????0??0?02030000044????????01000???????????????????{1 2}{1 2}?0??????????3???????0????????????????????00?????001000020011121??01????01?11??11111112012011010012????????????0010000???0???????010{0 2}0?01{1 2}0?00?{1 2 3 4}?
	Liaobatrachus             00200121?1?1?????1??0?002???1???2???0??2?1???1???????1??????1????????101?????011010112220??????411014401040101????13???10110?10111?1?022120010012(0 1)1111???2?01??1??1??1???1???1???1??????0?0?000000110????10011?01?112?11211112012111?101?00?2??1????1100001011110???????010{0 2}0?01{1 2}0100031
	Acanthostomatops          (1 2)01001(0 1)101000(0 1)00000010000120000012(0 1)11110000(0 1)001???00(0 1)00?11000(0 1)01?0(0 1)0110000001000010(0 1)1220001020?30000441012111001110101110010?00111110?{1 2}{1 2}??02000020121???????????????????????????????????00??00010011101?0????1?11?????1?1??1?2?120??01?0????00?1??????0000001???000001000001000120000031
	Deltaherpeton             2020???1???01?0?1000000001?00?01121101110100000????0002?00000100?11010001?000000?1001120000000?1000022?0??????0?????0???????????????????????????????00???1010?100?0?00?0?00?101010101???00?100000???????????????????????????????????????????????????????????????????????????????????????
	Karpinskiosaurus          2030010101100000000000000100000?0211000000010001101010{1 2}?11000001?00012000010000001011210000020{1 3}3000044{1 2}010001001110001120000000???110?{1 2}??1021210200011???20000{0 1}0110210100????????01??2110010000(1 2)0????????????????????????????????????????????????????????????010?????11111010?00{1 2}01000??
	Carrolla                  20210111011000020001{0 1}00001110???2211?0?2?1???00??????????1??0?01?0011000{0 1}?100?????01222100002?340??1442102011010110110101011?00000????2{1 2}?210000021114????2?00?????0210?00??????????????0?{0 2}000003{0 2}???????????????????????????????????????????????????????????????????????????????????????
	NSM_994_GF_1.1            ???????????0????????0?0??1?00?1?021100100101?001?0?0001?1?00????????0200??1??00001????22??{1 2}02032000?3???????????????0???0??0?????????0{1 2}??10??????0??0????????????????????????????????????0??000{1 2}00?11??????????00?0???01001112?1201???????????????????001???000?00???1?10001??00{1 2}?00?0??
	Crinodon                  00300?010?00100010011000012000?0220100000000001??????001010001001001000010100000?1??{1 2}?20002000{2 3}400004{3 4}10111110011100011000??00000011??????00010020021?????000?????0?10?0?????????00??????00?00020???????????????????????????????????????????????????????????????????????????????????????
	Sigournea                 ?????????????????????????????????????????????????????????????????????????????????????????????????????2???????????????????????????????????????????????0???0000?2011021010001100110011010100??00000???????????????????????????????????????????????????????????????????????????????????????
	Doragnathus               00?00???????????????????????????????????????????????????????????????????????????????????????????????{1 2}{1 2}??????????????????????????????2????????????????1???20001{1 2}0110200100011001100110001000000000???????????????????????????????????????????????????????????????????????????????????????
	Spathicephalus            00000??10?0000(0 1){0 1}10??{0 1}0000121000(0 1)121101100000000???10102?11000000??101200000?1001010?222{1 2}2?{0 1}020340000?20100010??????{0 1}101000?1000???002?10?10001??2011000112000?{1 2}0??0??????0111???????????000010000???????????????????????????????????????????????????????????????????????????????????????
	Metaxygnathus             ?????????????????????????????????????????????????????????????????????????????????????????????????????{1 2}???????????????????????????????????????????????011?01000000?010000000?000?000?0{0 1}0000??000?0???????????????????????????????????????????????????????????????????????????????????????
	Sclerocephalus            1010012101000001001?000001200000121101100001000???0000(0 1)?10000000?0101200000(0 1)100001012220000010110000(3 4)41012011001(0 1)100010(1 2)00(0 1)0?000(0 1)0(0 1)(0 1)20{1 2}{1 2}?{0 2}100000201(1 2)01???000000011020011001010101010121100100001001110010010011111112?111???120120110?10??112001000011001110000?000101000001000120000031
	Cheliderpeton             202?0?0101000001001?00001120000012100110000(0 1)001???0000??(0 1)0000000?01012?00?001000?1002220000000?100003?????0????????????????????????????????????????????????00?????0?0???????????????????00?1000{1 2}00111{0 1}010????1????????1?1????2?12011???0??1??001000011001?100???0???????0001????{1 2}?????{2 3}?
	Archegosaurus             1030010100001001001?0000012000001(1 2)0001100001000???00101?10000001?0101200001010000100222100000011000033?012101000020110010000?0011000202210101010200201???000001011020010001010101010111100100000001110010????1????????1?1????2?120111?10???12011000011001010000?0001010000010001{1 2}0000031
	Konzhukovia               201001{1 2}100000001001?0000012(0 1)0000121000100001000???10100?10000000?010?20011001000010022220000201100003?1002110000010100010010?00110011021?0101{0 1}0020010???????????????????????????????????000?00010???????????????????????????????????????????????????????????????????????????????????????
	Lydekkerina               002001010100000(0 1)001?000001100000121(0 1)11100001000????010111000000(0 1)??101200(0 1)1001000110122220000201200003310141000000100(0 1)0010010?0011101002210101000200211???00000{1 2}0010200101000(0 1)0001010(0 1)21000(0 1)000010011(0 1)10100000111111112111111120120110?101211100100?0??00101000000??0?10000010?0?{1 2}00000{2 3 4}?
	Beiyanerpeton             10?001110?10(0 1)000?000{0 1}{0 1}10210?00??2?0111?2?1???1???????1???1??1???????10?1?????1???10?122?0??1????11?13?0104?1011?0203???11011?01111??00{1 2}??{0 1}10?00020??31???2?00??1??1??1???1???1???1??????0?00000{0 1 2}0????????0???1?01?11??1?21111201101101?1?2?0100100????0000001?1100010???011{0 2}000?{1 2}0?0?031
	Pangerpeton               {1 3}?200????1??????????{0 1}??02??????????????????????????????????????????????????????????1??2??????????1?1?41105?10?????1????11000?01111??0?221{0 1}10001020111?????000??1??1??????????????1??????????000{0 1}0????????01????01?????1?2??1120110110??0????200100????01?000???1??????????1{0 2}0?0???????3?
	Ymeria                    00?00?0?????????????0?0?????????????????????????????????????????????????0????0???????{0 1}????????????0?{1 2}200?{0 1 2}10?00?01000?0000????0???00{0 1}????????????????01(0 1)10100??00?0100?0000100010001000?001000020???????????????????????????????????????????????????????????????????????????????????????
	Densignathus              ?????????????????????????????????????????????????????????????????????????????????????????????????????1???????????????????????????????????????????????010001001100?010010000010001001000000??000{0 1 2}0???????????????????????????????????????????????????????????????????????????????????????
	Chelotriton               103011210100000{0 1}01??0?00112?00??220110?2?????1???????1??????1???????1001?????001?10022101001?0?401014401041100????13???1{0 1}111?00111?1002212000?002??{1 2}01???2000??1??0211???1???1???1?????0??00??00?????????0???1?0?111??1?21111101201????0??1?20?1??001101100001110101????011?00012011?031
	Palatinerpeton            ??200???01?00??000??0?000??000??{0 1}21?0????????00???0?00????00000??0?01200101??000?10???22?00????1?000??1012111001110001110010?00111012???????????????11???0000020110210101010101110111211001?000{1 2}0011?????????????????????????{1 2}?????10??0???1?00100????????????????????????????????????{1 2 3 4}?
	Glanochthon               (1 3)020010101000001001?000(0 1)(0 1 2)1200(0 1)0012(0 1)10110000100(0 1)????0(0 1)01010000001?0(0 1)0120000(0 1)010000100222(1 2)0000(0 1 2)0?100003??0?21010000100(0 1)0010010?00110002?{1 2}{1 2}??121000201201???00000101?0200?010???????010(0 1)2110011000(1 2)001110000?????????????1?1??1?2?1{1 2}0?10??0????2?????????0?1?1??????????1000001????{1 2}??000{1 2 3 4}?
	Archaeovenator            20{3 4}??1110100?0000000100001210011120101002010000????1000?11?10101?0?0000010100011?11122?2002000{2 3}40100442??10??011110210130010?000?011?1???1?01010?00011???20001?1??02101001???????01112110000000{1 2}0????210?010??????????1????1?2?????1?1?0100??00100111100100000100001011101010001{1 2}0?00?{2 3 4}?
	Platyoposaurus            004001{1 2}100001001001?0001112(0 1)0000121001100001000???10100?1000000(0 1)?0101200101010000100222000000011000033?012111001010101010000?00010101021?0121110201101???(0 1)0001201?0210?110101010101012?10000000000?1?00?00???1???????????????{1 2}??10110??0?211??????????011110000?0001010000010001{1 2}000003?
	Trihecaton                ?????????????????????????????????????????????????????????????????????????????????????????????????????4?????????????????????????????????????????????????????00????????0???????????0???21?0?0000020????211?1111?1011?1121111?1120120110??0?1?12?????????00100000110000011101010001{1 2}010?0{1 2 3 4}?
	Erpetosaurus              10001101011000020000000101000001121000100101100????0100?10000000?010(0 1)20001100000010122220000(1 2)0?00000{1 2 3}{0 4}1012011000110000110110?00110011?10?0101200{1 2}0020????0010??0??0?00?0????????????????000?000000?1?0010?????????1?1{1 2}0?1??1?2?1{1 2}0110?0????1???1??????0000100????????1000001???1{1 2}?00??{1 2 3}?
	Mordex                    1010?1?1000001020000{0 1}20011(1 2)00000121101100000001???00000?10000001?0101100??100000112???21002020?200?04?1?13???0?1??0????10?1??00111012?????110100?011{0 1}????0??0?????0??0???010101010101???001000000???1?01????1???0?????1?1?011201{1 2}01111?0???12001??????00?????????00?01?????1????2?????31
	Branchiosaurus            10?0???1010000000000{0 1}{0 1}002110000012010100000000????00?01?11?00001?01001000?100000?101{1 2}222002020??00004????3???0?????{0 1 2}???????????11??1??????100100?012{0 1 2}?????000?????0??0?0????????????????000000010???101?0?????????????1?1??112?1{1 2}011???0????20?1??????00????????00??????????????{1 2}?????31
	Pholidogaster             0010??110??0?00{0 2}100?100101200101121100100000000????0102000000000??1?0{1 2}?01?001000??00??2{0 1}00000??1000012??????????????????????????????1???????????????{0 1}????{0 1}010??0?10?00?????????????????100?100020??110000???????????????{0 1}????2?1?0?????0?{1 2}??20?1??0?11??1???0???00010100?001100?20?00?{1 2 3 4}?
	Palaeoherpeton            {0 3}02?01?10?00??0?????000001200(0 1)1?02110110010100010000001?11000001?00112001?11?000010?{1 2}?220000203100003????{1 2}?????????????10?01?000?0???010?{0 1}??101021000???????????????????????????????????00??000{1 2}0???????????????????????????????????????????????????????????????????????????????????????
	Neopteroplax              203101{1 2}10100000{0 2}0???10010110001?0(1 2)11011{0 1}0?0?0001101010{1 3}?1?000001?01012001?01100001012222100?{0 1}0?1000043211{1 2}0110001100000{0 1}0????000?0002???????1?102?000?????0001?011020010?????????01?12?10?10??01????????????????????????????????????????????????????????????????????????????????????????
	St._Louis_tetrapod        ?0?0??{0 1}1???0????????0????1?0?????{1 2}????????????????????????????????????????????????????20????????0???{1 2 3}2??11??1?0???0{0 1}0???0?1?????00??????????????????{0 1 2 3}0????0101?0010?????00?0????????????00?0000{0 1 2}0???????????????????????????????????????????????????????????????????????????????????????
	Parrsboro_jaw             ?????????????????????????????????????????????????????????????????????????????????????????????????????3???????????????????????????????????????????????01000??00001???????00101010101011?100??000{0 1 2}0???????????????????????????????????????????????????????????????????????????????????????
	Elginerpeton              00???0??????????????????????????????????????????????????????0?0????0?????????????????1??????????????10???????????????????????????????????????????????01110000?000001000000010001000?0??000??00000??1???????????????????????????????10?00???0?0???????????????????0??????00?????0{1 2}??0????
	Australerpeton            003001210000(0 1)001001?00000120000012100110000(0 1)00(0 1)???(0 1)0101?10000000?01(0 1)121000101000110022220000101100003{2 3}?014101000020010000010?001000010221{0 2}101100201101???(0 1)0001{1 2}0110?10?00011101110111{1 2}110000000000?110010010???11?1???1?1??1120120101?1012?1200110????0010100?0?0001010000010001{1 2}00000{1 2 3 4}?
	Quasicaecilia             {0 1 2}??????10100100{0 1}0???{1 2}????10100??221100?2?0?0?01??????1???1??????????1?00?010??????012220?02020{0 3}400?14????3???????{0 1}0{2 3}???01011??00??????2{1 2}02?00?00211{1 2}4???????????????????????????????????????????????????????????????????????????????????????????????????????????????????????????????????
	Casineria                 ?????????????????????????????????????????????????????????????????????????????????????????????????????????????????????????????????????????????????????????????????????????????????????????????????001?????11??1????01??1?1?11?201?0?10??0????2?????????0010000???00???11?00010?01{1 2}000?02?
	Llistrofus                ??1????10?10000?00001000010100?0220101100010000??????00?0010000110010200??100011?1????10000010100111442112?11001110????10010?0000000?12{1 2}01100000211221???2?00??1??0210110??????????????0001000020????????????????????????????{1 2}??201???????????????????0010000???00??????000{0 2}0?0?{1 2}1100?{1 2 3 4}?
	Bystrowiella              2030????0?00000{0 1}1?1??000?121001?{0 1}21100001110000???0??02?11100001?00?11000?1010??????2?22002020?300?044????0?????????????????????????????????????????1?????????????0??0??????????????????00??000?0011?1000??????11?01121110?1120??????????1012??110????0?10100???00?1?11101000?01{1 2}00000{1 2 3 4}?
	Coloraderpeton            ???????????010?200000?0?01000?11121001100100?1????0110{1 2}?10000?0?????02000?1000?10000??{0 1}{0 1}{0 1}00000?001?0?{0 1}?10{1 2}?0???00?0010010000?00??0??0?10?2001{0 1}1010000000?2000001??0{0 1}1010001?101?101?100000?0000{1 2}0????????????????????????????0????????????????????????210????111?1??????010{0 2}?????00110??
	Pseudophlegethontia       3030????????????????????????0?1?{0 1}2?001100100????????10{0 1}?1000????????0?0??????000??0?{0 2}?22?0002??001?0?????{1 2 3}?????????????{0 1}0000?00000????????001{0 1}?010003?????000??1??0{0 1}10?0????????????????00??000?001??????????????????????????0????????????????????????2100001?110???????010{0 2}0?0?201010?1
	Perittodus                ????0??????????????????????????????????????????????????????????????????0??1?????????????????????????{1 2 3}????????????????????????????????????????????????011??0000{1 2}00?0?00?0000?000?001?000?00?000020????????????????????????????{1 2}??10????????????????????????????????????????????????????{1 2 3 4}?
	Diploradus                {0 2}0?0???????0????????0{0 2}000???0????{1 2}1??1100000?0?????????????????????????00?10?000???????????02???00?0?????{0 1}?????????????00??0??0???????????00?1002011?000?1??00{1 2}00?0?????0011001100110?00??00??01????????????????????????????????????????????????????????????????????????????????????????
	Aytonerpeton              20?000?1???????{0 2}?00?00001??????????????????????????????????????????????00?100?????002{0 2}??0???????????{1 2}{1 2}{0 1}011011001110101100?1?100?00001????????????????010?1000?00010?????0001101110111???000100000??????????????????????????????????00??0???0?001????????0?????????????????????????????{1 2 3 4}?

;
ctype unord : 1 - 2 4 -20 22 -26 28 -32 35 -40 42 -72 74 -82 84 86 90 92 94 -95 97 -100 104 -105 107 -115 117 -119 122 -134 137 -139 141 143 -144 146 -148 150 -158 160 -181 183 -185 187 -191 194 -213 215 -216 218 -221 223 -224 226 -232 234 -236 238 -242 244 -246 248 -267 269 -272 274 -278 280;
ctype ord : 3 21 27 33 -34 41 73 83 85 87 -89 91 93 96 101 -103 106 116 120 -121 135 -136 140 142 145 149 159 182 186 192 -193 214 217 222 225 233 237 243 247 268 273 279;
mcmc nruns = 4;
sump nruns = 4;
sumt nruns = 4 contype = allcompat;

END;
TREE con_all_compat = ( 1 : 0.03128033 , 2 : 0.02967773 , ( 148 : 0.03295134 , ( ( 124 : 0.01594152 , 132 : 0.015958 ) : 0.02752341 , ( 3 : 0.04758724 , ( 4 : 0.08201874 , ( 5 : 0.1318849 , ( 156 : 0.02258573 , ( ( 10 : 0.08794491 , 99 : 0.05019589 ) : 0.04008487 , ( ( 98 : 0.06221615 , 133 : 0.0455722 ) : 0.0937129 , ( 6 : 0.1057366 , ( 9 : 0.09130949 , ( ( 13 : 0.03370736 , ( ( 146 : 0.02245414 , ( 143 : 0.04128554 , ( 158 : 0.1010658 , ( 116 : 0.04530746 , ( 7 : 0.06335211 , 8 : 0.0139951 ) : 0.06321146 ) : 0.03015191 ) : 0.05686508 ) : 0.03626199 ) : 0.07768762 , ( 11 : 0.01058485 , ( 12 : 0.04385797 , ( 157 : 0.08277257 , ( 121 : 0.04819842 , ( 122 : 0.03150838 , 123 : 0.05749772 ) : 0.02678629 ) : 0.04661813 ) : 0.1074016 ) : 0.04792088 ) : 0.0528231 ) : 0.04981519 ) : 0.03952805 , ( 40 : 0.05057552 , ( ( 41 : 0.05439602 , ( 42 : 0.02711572 , ( ( 43 : 0.02824062 , 46 : 0.02969502 ) : 0.03242794 , ( 44 : 0.01941718 , ( 145 : 0.1264264 , ( 45 : 0.03744929 , ( 119 : 0.04259017 , 144 : 0.04606147 ) : 0.0236893 ) : 0.02754954 ) : 0.02624684 ) : 0.03774464 ) : 0.03035433 ) : 0.04059963 ) : 0.02979072 , ( 100 : 0.02156008 , ( 147 : 0.05278187 , ( ( 47 : 0.04474789 , 48 : 0.05844882 ) : 0.02463357 , ( ( 135 : 0.04458065 , ( ( ( 108 : 0.05373185 , 141 : 0.08618097 ) : 0.0269616 , ( ( 25 : 0.03334268 , ( 23 : 0.02380061 , 24 : 0.05488267 ) : 0.05017391 ) : 0.03448629 , ( 115 : 0.1125768 , ( 142 : 0.03596544 , ( 26 : 0.07555206 , ( ( 103 : 0.06951919 , ( 29 : 0.03898284 , ( 30 : 0.05827781 , ( 27 : 0.01734557 , 28 : 0.08524257 ) : 0.02380467 ) : 0.02176287 ) : 0.02433969 ) : 0.02426796 , ( 105 : 0.06322179 , ( 109 : 0.1248218 , ( 31 : 0.05005049 , ( 32 : 0.03006497 , ( 33 : 0.01969541 , 34 : 0.03928453 ) : 0.02565423 ) : 0.02139873 ) : 0.03133161 ) : 0.03363046 ) : 0.0174349 ) : 0.0210944 ) : 0.01887097 ) : 0.02507878 ) : 0.02312701 ) : 0.02718693 ) : 0.02446965 , ( ( 20 : 0.03439722 , 21 : 0.03986602 ) : 0.03160864 , ( ( 19 : 0.08126891 , ( 140 : 0.1243195 , ( 17 : 0.09730689 , 18 : 0.0695536 ) : 0.02898283 ) : 0.03045776 ) : 0.04853948 , ( 94 : 0.06716417 , ( ( ( 14 : 0.06165463 , 16 : 0.08531631 ) : 0.03587806 , ( 15 : 0.07115568 , ( 106 : 0.08255253 , 107 : 0.09828111 ) : 0.08127304 ) : 0.03734585 ) : 0.0218058 , ( 22 : 0.06045153 , ( 125 : 0.03703485 , ( 126 : 0.04040726 , ( ( 129 : 0.1028489 , 136 : 0.02108554 ) : 0.006280831 , ( 127 : 0.03579344 , ( 149 : 0.06445885 , ( 128 : 0.07859199 , 138 : 0.07679452 ) : 0.0479846 ) : 0.04351646 ) : 0.03145267 ) : 0.02981804 ) : 0.02688821 ) : 0.0389102 ) : 0.01104944 ) : 0.01533249 ) : 0.02607879 ) : 0.02145876 ) : 0.01992821 ) : 0.04520844 ) : 0.08050728 , ( 151 : 0.04135302 , ( ( 104 : 0.06531811 , 153 : 0.1019622 ) : 0.04977814 , ( ( 49 : 0.03996862 , ( 50 : 0.09004441 , ( ( 52 : 0.03150193 , 117 : 0.1159755 ) : 0.01224641 , ( 51 : 0.02632724 , ( ( 91 : 0.01059407 , 102 : 0.06353841 ) : 0.01585304 , ( 92 : 0.01573616 , 93 : 0.04308834 ) : 0.06530375 ) : 0.01747606 ) : 0.03842652 ) : 0.03946001 ) : 0.05009223 ) : 0.02156899 , ( ( ( 56 : 0.01696457 , 57 : 0.02961214 ) : 0.01897134 , ( ( 111 : 0.1164159 , 137 : 0.06833492 ) : 0.03203049 , ( 55 : 0.06408414 , ( 101 : 0.05236897 , ( 53 : 0.01738236 , ( 54 : 0.1111451 , 97 : 0.05555805 ) : 0.01872461 ) : 0.03049886 ) : 0.05127259 ) : 0.02544515 ) : 0.02444271 ) : 0.0717965 , ( 58 : 0.06464597 , ( ( 60 : 0.04131093 , ( 112 : 0.04837442 , 120 : 0.06003659 ) : 0.04806008 ) : 0.0435555 , ( 63 : 0.05121263 , ( ( 139 : 0.03139942 , ( ( 69 : 0.07166176 , 70 : 0.02619589 ) : 0.03707371 , ( 68 : 0.115869 , ( 66 : 0.04693666 , 67 : 0.01852563 ) : 0.0367301 ) : 0.02430596 ) : 0.04127671 ) : 0.04366581 , ( ( 64 : 0.01763955 , ( 65 : 0.01296669 , 152 : 0.03761295 ) : 0.1328577 ) : 0.03232847 , ( ( 73 : 0.07997755 , ( 71 : 0.03354796 , 72 : 0.05050339 ) : 0.03243739 ) : 0.0291507 , ( ( 113 : 0.07626342 , ( 61 : 0.06015861 , 62 : 0.05263888 ) : 0.05908878 ) : 0.0630588 , ( ( 110 : 0.06968535 , ( ( 75 : 0.03671739 , ( 78 : 0.01362674 , ( 76 : 0.01929889 , 77 : 0.03549794 ) : 0.0277232 ) : 0.07094703 ) : 0.1112063 , ( 85 : 0.04126921 , ( 87 : 0.02377372 , ( 86 : 0.03275547 , ( 89 : 0.06406036 , ( 154 : 0.1098646 , ( 90 : 0.1717758 , ( 88 : 0.07418461 , 155 : 0.01261761 ) : 0.02401219 ) : 0.04532632 ) : 0.0436919 ) : 0.1553259 ) : 0.03875898 ) : 0.0190673 ) : 0.09977744 ) : 0.03565226 ) : 0.06074155 , ( ( 79 : 0.05133368 , ( ( 80 : 0.05125732 , 82 : 0.02619878 ) : 0.03582394 , ( 81 : 0.02350753 , ( 83 : 0.04144239 , 84 : 0.03487917 ) : 0.144672 ) : 0.04252694 ) : 0.09032782 ) : 0.08774247 , ( 74 : 0.1456577 , ( 59 : 0.08550413 , ( ( 118 : 0.05578829 , 150 : 0.08714366 ) : 0.03849948 , ( 36 : 0.1689954 , ( 35 : 0.05687697 , ( ( 39 : 0.06315188 , ( 131 : 0.06426865 , ( 37 : 0.09089641 , 130 : 0.06557831 ) : 0.02512406 ) : 0.03556736 ) : 0.03515569 , ( 134 : 0.1324786 , ( 38 : 0.04565685 , ( 114 : 0.04872426 , ( 95 : 0.01771707 , 96 : 0.06070033 ) : 0.01833619 ) : 0.05834178 ) : 0.06969488 ) : 0.04823816 ) : 0.05198363 ) : 0.0537612 ) : 0.1136272 ) : 0.06872773 ) : 0.02857061 ) : 0.05531951 ) : 0.04233331 ) : 0.04697487 ) : 0.02907904 ) : 0.02556147 ) : 0.02374693 ) : 0.0142701 ) : 0.02005958 ) : 0.03631758 ) : 0.04021505 ) : 0.05123426 ) : 0.02750749 ) : 0.02329614 ) : 0.02085988 ) : 0.01946423 ) : 0.05150144 ) : 0.05077459 ) : 0.03349842 ) : 0.02932627 ) : 0.03610618 ) : 0.09165481 ) : 0.04235008 ) : 0.061892 ) : 0.04991983 ) : 0.06449449 ) : 0.06518794 ) : 0.05892718 ) : 0.04471528 ) : 0.02826842 ) : 0.04464336 ) : 0.1293521 ) < > < > <  setBetweenBits = selected >;

END;
