# Supplementary material for: Phylogeny of Paleozoic limbed vertebrates reassessed through revision and expansion of the largest published relevant data matrix
Source: PeerJ. 2019 Jan 4;6:e5565. doi: 10.7717/peerj.5565 (PMC6322490; doi:10.7717/peerj.5565)
Supplement: Supplemental Information 7 — NEXUS file (plain text) containing the original data matrix of RC07, one MPT from each of Analyses O1, O2 and O3, as well as the settings for these analyses. Executing the file in PAUP* performs the statistical comparisons (Kishino-Hasegawa test, Templeton test, winning-sites test) of these trees and then repeats Analyses O1–O3 in this order. In addition, a topologically very different MPT from Analysis O3 is included. [file peerj-07-5565-s007.nex]

#NEXUS

BEGIN TAXA;
	TITLE Taxa;
	DIMENSIONS NTAX=102;
	TAXLABELS
		Eusthenopteron Panderichthys Ventastega Acanthostega Ichthyostega Tulerpeton Colosteus Greererpeton Crassigyrinus Whatcheeria Baphetes Megalocephalus Eucritta Edops Chenoprosopus Cochleosaurus Isodectes Neldasaurus Trimerorhachis Balanerpeton Dendrerpeton Eryops Acheloma Phonerpeton Ecolsonia Broiliellus Amphibamus Doleserpeton Eoscopus Platyrhinops Micromelerpeton Apateon Leptorophus Schoenfelderpeton ALBANERPETONTIDAE Eocaecilia Karaurus Triadobatrachus Valdotriton Caerorhachis Eoherpeton Proterogyrinus Archeria Pholiderpetona Anthracosaurus Pholiderpetons Bruktererpeton Gephyrostegus Solenodonsaurus Kotlassia Discosauriscus Seymouria Diadectes Limnoscelis Captorhinus Paleothyris Petrolacosaurus Westlothiana Batropetes Tuditanus Pantylus Stegotretus Asaphestera Saxonerpeton Hapsidopareion Micraroter Pelodosotis Rhynchonkos Cardiocephalus Euryodus Microbrachis Hyloplesion Odonterpeton Brachydectes Acherontiscus Adelospondylus Adelogyrinus Dolichopareias Scincosaurus Keraterpeton Batrachiderpeton Diceratosaurus Diplocaulus Diploceraspis Ptyonius Sauropleura Urocordylus Lethiscus Oestocephalus Phlegethontia Ariekanerpeton Leptoropha Microphon Capetus Notobatrachus Viaerella Orobates Ossinodus Pederpes Silvanerpeton Tseajaia Utegenia 
	;

END;


BEGIN CHARACTERS;
	TITLE  'Matrix in file "Ruta 2007 constrained.nex"';
	DIMENSIONS  NCHAR=339;
	FORMAT DATATYPE = STANDARD GAP = - MISSING = ? SYMBOLS = "  0 1 2 3 4";
	CHARSTATELABELS 
		1 premax_1, 2 premax_2, 3 premax_3, 4 premax_4, 5 premax_7, 6 premax_8, 7 premax_9, 8 tect_1, 9 smx_2, 10 nas_1, 11 nas_2, 12 nas_5, 13 nas_6, 14 14_prefro_1, 15 prefro_2, 16 prefro_3, 17 prefro_6, 18 prefo_7, 19 prefro_8, 20 prefo_9, 21 prefro_10, 22 lac_1, 23 lac_2, 24 lac_4, 25 lac_5, 26 lac_6, 27 max_3, 28 max_5, 29 max_6, 30 max_7, 31 max_8, 32 max_9, 33 fro_1, 34 fro_2, 35 fro_4, 36 fro_5, 37 fro_6, 38 par_1, 39 par_2, 40 par_4, 41 par_5, 42 par_6, 43 par_7, 44 par_8, 45 par_9, 46 pospar_1, 47 pospar_2, 48 pospar_3, 49 pospar_4, 50 pospar_5, 51 pospar_6, 52 pospar_7, 53 pospar_8, 54 pospar_9, 55 pospar_10, 56 posfro_1, 57 posfro_3, 58 posfro_4, 59 intemp_1, 60 intemp_2, 61 intemp_3, 62 62_intemp_4, 63 sutemp_1, 64 sutemp_2, 65 sutemp_3, 66 sutemp_4, 67 tab_1, 68 tab_2, 69 tab_3, 70 tab_4, 71 tab_5, 72 tab_6, 73 tab_7, 74 tab_8, 75 75_tab_9, 76 76_tab_10, 77 posorb_1, 78 posorb_2, 79 posorb_3, 80 posorb_4, 81 posorb_5, 82 posorb_6, 83 posorb_7, 84 posorb_8, 85 squ_1, 86 squ_2, 87 squ_3, 88 squ_4, 89 squ_5, 90 jug_1, 91 jug_2, 92 jug_3, 93 jug_4, 94 jug_6, 95 jug_7, 96 jug_8, 97 quajug_1, 98 quajug_2, 99 quajug_3, 100 qua_1, 101 preope_1, 102 102_nos_1, 103 nos_3, 104 nos_4, 105 int_fen_1, 106 orb_1, 107 orb_2, 108 orb_3, 109 109_orb_4, 110 110_orb_5, 111 pin_for_2 /  _ absent, 112 l_sc_sku_1, 113 ptf_1, 114 sku_tab_1, 115 115_font_1, 116 temp_fen_1, 117 che_ema_1, 118 ifn_1, 119 sus_1, 120 sc_1, 121 sc_2, 122 vom_1, 123 vom_3, 124 vom_4, 125 vom_5, 126 vom_7, 127 vom_8, 128 vom_9, 129 vom_10, 130 vom_11, 131 vom_12, 132 vom_13, 133 pal_1, 134 pal_2, 135 pal_4, 136 pal_5, 137 pal_6, 138 pal_7, 139 139_pal_8, 140 ect_1, 141 ect_2, 142 ect_3, 143 ect_4, 144 ect_5, 145 ect_6, 146 ect_7, 147 pte_3, 148 pte_7, 149 pte_9, 150 pte_10, 151 pte_11, 152 pte_12, 153 pte_13, 154 pte_14, 155 pte_15, 156 pte_16, 157 pte_17, 158 158_pte_18, 159 159_pte_19, 160 int_vac_1, 161 int_vac_2, 162 int_vac_3, 163 int_vac_4, 164 cho_1, 165 165_cho_2, 166 ant_vac_2, 167 supocc_1, 168 exocc_2, 169 exocc_3, 170 exocc_4, 171 exocc_5, 172 basocc_1, 173 basocc_5, 174 basocc_6, 175 opi_2, 176 pasphe_1, 177 177_pasphe_2, 178 pasphe_3, 179 179_pasphe_4, 180 pasphe_6, 181 pasphe_7, 182 pasphe_9, 183 pasphe_11, 184 pasphe_12, 185 pasphe_13, 186 186_pasphe_14, 187 jaw_art_1, 188 psym_1, 189 psym_2, 190 psym_3, 191 psym_4, 192 den_1, 193 den_2, 194 den_3, 195 den_4, 196 den_7, 197 den_8, 198 spl_2, 199 spl_3, 200 spl_4, 201 pospl_1, 202 pospl_2, 203 pospl_3, 204 ang_1, 205 ang_2, 206 ang_3, 207 ang_4, 208 surang_1, 209 surang_3, 210 surang_5, 211 preart_5, 212 ant_cor_1, 213 ant_cor_2, 214 ant_cor_3, 215 ant_cor_4, 216 mid_cor_1, 217 mid_cor_2, 218 mid_cor_3, 219 mid_cor_4, 220 post_cor_1, 221 post_cor_2, 222 post_cor_3, 223 post_cor_4, 224 post_cor_5, 225 post_cor_6, 226 post_cor_7, 227 add_foss_1, 228 teeth_1, 229 teeth_3, 230 230_teeth_4, 231 teeth_5, 232 teeth_6, 233 teeth_7, 234 teeth_8, 235 235_teeth_9, 236 cle_1, 237 cle_2, 238 cle_3, 239 cla_1, 240 intcla_1, 241 intcla_3, 242 intcla_4, 243 243_int_cla_5, 244 scacor_1, 245 scacor_2, 246 scacor_3, 247 scacor_4, 248 anoclei_1, 249 hum_1, 250 hum_2, 251 hum_3, 252 hum_4, 253 hum_5, 254 hum_6, 255 hum_7, 256 hum_8, 257 hum_9, 258 hum_10, 259 hum_11, 260 hum_12, 261 hum_13, 262 hum_14, 263 hum_15, 264 hum_16, 265 hum_17, 266 hum_18, 267 267_hum_19, 268 rad_1, 269 rad_2, 270 270_rad_3, 271 ulna_1, 272 ili_3, 273 273_ili_4, 274 ili_6, 275 ili_7, 276 ili_9, 277 ili_10, 278 isc_1, 279 279_pub_1, 280 fem_1, 281 fem_2, 282 fem_3, 283 fem_4, 284 fem_5, 285 285_fem_6, 286 286_tib_6, 287 tib_7, 288 fib_1, 289 fib_3, 290 fib_4, 291 tar_2, 292 tar_3, 293 tar_4, 294 tar_5, 295 295_rib_1, 296 rib_2, 297 rib_3, 298 298_rib_4, 299 rib_5, 300 rib_6, 301 rib_7, 302 cer_ver_1, 303 cer_ver_3, 304 304_cer_ver_4, 305 tru_ver_1, 306 tru_ver_2, 307 tru_ver_3, 308 tru_ver_4, 309 tru_ver_5, 310 tru_ver_7, 311 tru_ver_8, 312 tru_ver_9, 313 tru_ver_10, 314 tru_ver_11, 315 tru_ver_12, 316 tru_ver_13, 317 tru_ver_14, 318 tru_ver_15, 319 tru_ver_16, 320 tru_ver_18, 321 tru_ver_19, 322 tru_ver_20, 323 tru_ver_21, 324 tru_ver_22, 325 tru_ver_23, 326 tru_ver_24, 327 tru_ver_25, 328 tru_ver_26, 329 tru_ver_27, 330 330_tru_ver_28, 331 331_tru_ver_29, 332 332_tru_ver_30, 333 dig_1, 334 dig_2, 335 dig_3, 336 dig_4, 337 dor_fin_1, 338 cau_fin_1, 339 bas_scu_1 ; 
	MATRIX
	Eusthenopteron     0??0000000???00000000000000000000000?00000000000000000?001000000000000000000000001000000000000000000000?0000002000000?0000000000000000000000000000000000000000000000000000000000000000000010000?00000000000000000000010001000?0???0000000000000000000000?00000000000000000000000000000?0?00000000000000?00000?0000000100000000000000000000000???000
	Panderichthys      0??00000?0???00000000000000000001000?000000010000?0000?000(0 1)???00000000000000000001000000000000000000000?01000000?0000?000000000000000000000000?000?0?00000000000000000?0000000?0000000000000000(0 1)000000000000000000000100010001000?0000000000000000000000?000000100000???0000000???????????????????????0?000000??000000??0?000000?000000000000???101
	Ventastega         0????????????????????0100000000????????????????????????????????????????????????????????????????????????????0??????0????0???????????????????????????????????????????????????????????????????00111010000100000000000000100010011000?000100000???0????????????????????????????????????????????????????????????????????????????????????????????????????
	Acanthostega       0??00000010000000000001000000000120000111100000000000000001???0001010000000000000110000000000001000000001110000000000001100000000000000000001000000000000000000000000100000000000000010000001101010000000010010010001100110011000?00000000000011000001000000000100001100011100010000110111010000100000000000000000000100000000000111100000001000101
	Ichthyostega       0??00010010000000000001000000000120000111100001?0?000000001???00010000100000000000000000000000000000000011000000300000000010010100001000000010000000010000000000000000?0000000000000000000001011000000100000000010001100110011000?000100002000121000101?10000001001011000101201101001101010?00000010000111000???00000100000000000111100000001???101
	Tulerpeton         ????????????????????????????????????????????????????????????????????????????????????????????????????????????????????????3?01??01?0???????????????????????????????????0?????????????????????????10000???????00?0????????????????????00??000?0?10{1 2}0000101010000101100011000??1101????????111020011012111???????????????100??0000?????????????01000???
	Colosteus          0??000?1?11010101001?00000000000110010121001(0 1)0000?000010001???000100?000000000100110100000??0000000?1000?2000000?00000022??????????00?0000000??000?00?000001000000000??????????10????2????0????100100??????????????01100???010100??0001000????00010??????????????????????0?1????????????????????????????????????0000010000?00000011??????0011100???
	Greererpeton       0??00011?1101010101100000000000011001012100110000000001000(0 1)???0001001010000000000110000000000000000010001100000010000002200000110000000000000000000001000001000000000100000100110000120000001011001001100010100010000100101010111?000010000001000100001110010101100011001001201001001111111200010020?10100110000000001000000000001111??0000110101?1
	Crassigyrinus      0??0001111000000001000100000000011000002110??0001?0000000000?000000101?00000000000001000000000100000100011110200?0000001300001000000000000000000000001?00000000?000001?????000?001010100000010110000010000101000100010101010??????0000000010?1?1000?????10010001{1 2}0001100000100010?0011?11112001110????0?100000??000000??0?000000?10????000001???1?1
	Whatcheeria        0??000?1?1000000000000?00000000?11001001110000001000000000011000010101?00000000000001000?0??101?000?100001111100100000022?010???????0100??0001?00000?0???????00??????2?????????0??0102????00011100000???0010??0????010001100?1001?000100002001021001?01100110101100011001?1??01101001100??0?010101????0111000???0000010100000000011????000001???1?1
	Baphetes           0??0000101000000010000001000000011000002110??0000000000000010101010011?00000000000001000001000100000100011200{1 2}0010000003?001001100000110000001010000010000000001???00200000?0010000012000000101??0000???0?1????????????????????????00000001?????????????00010101200011001?0????1010011???????00110??????????????00000??????00?00?????????0????????1
	Megalocephalus     0??00001010000100100000010000000110000021100000000000000001???0101001??00000000000001000000100100000100011200{1 2}00100000033001001100000110000001010000010000000001???00000000100100000120000001011000001110110100010001110111011100?100000001????????????????????????????????????????????????????????????????????????????????????????????????????????
	Eucritta           0??000?1?10000000000000010000000120000021100000?0?000000000101010100?1?0000000010000000000??1000000?100001110100?000000???0100110???011000000??00000?1?000000001???????????????001010200000??????0000??????????????????????????????00?000020?11(0 1)0000???1?0??0101?00011001?0110110??011?????2?001??????0000000???????????????????????????????1?????1
	Edops              0??1000101000000000000100000000011000002110000000100000000010000010011?000000001010010100000000100001000010000001000000440010011000001100000010100001100000000000000020000010001000002000001???10000001?0110100010?0101010101011?0100000002??????????????11?1101211011001?0?????????????????????????????????????00???100000000???11?????0?00???????
	Chenoprosopus      0??1000101000010000000100000000011000002110000000?000000000100000100?1?00000000000001010001100010000100002000031?0000004400?001100000?1000000?010000100000000000110102?0000100?10000?200000??????00?0???0?101??010?0???0???0???????00000001????????????????????????????????????????????????????????????????????????????????????????????????????????
	Cochleosaurus      ???1000101000000000000100010000011000002110000000?000000000100000100?1?00000000100001010001100010000100002000031?00000044001011100000110000001010000100010000000111102?????????1000012010001???110000011011010001000101010101011??100000001????????????????????????????????????????????????????????????????????????????????????????????????????????
	Isodectes          10000001010010000010000000000000100000021000100(0 1)0100000000010100000000000000000100001000001110000000100001000010?00000011000101110000??10000????0?00000?00000000110001000001000100000200002?????00000???0?10??1010?????????010111?10001000{0 1}????1000????????????????????????????????????????????????????????????????????????????????????????????????
	Neldasaurus        ???00001?10000100000000000000000120000021000000001000000000100000100001000000001000010100010100?000?1000010000201000000{2 3}?00?111100000?0000000??00000100000000000110001000001000100000200000?????00000???0110100010????????????????100000000???000100?0?110?1110121001101110120100?001??10?1?0?????????0?00000???0000010000000000011????0000011001?1
	Trimerorhachis     10000001?100000000000000000000001000000210000000010000000000010001000(0 1)0000000000010000100000100000001000011000001000000{2 3}??001111000000000000100000000000000000001100010000010001000002000011???1000000110110100010101??010(0 1)010(0 1)10010000000{0 1}???100101?0?1?01111012100110111011010010011?11??1?00100????0010000???0000010?00000000010????000001100111
	Balanerpeton       10100001?1010000000000000000000011000002110(0 1)(0 1)0000?00000000010100010001?00000000100001010000010000000100001100220?10000044001101100000110000001010000100000000000111002?0000100?1000002000001???10000001001101000101010101010101???100010000011100000???1?01?011??100110011011010010011?11?0200010020110000000000000001000000000001111??000001100111
	Dendrerpeton       1000000111000000000000000000000010000002110110010?00000000010000010011?000000001000010100000100(0 1)0001100002000020?0000004?0011?1100000110000001010000100010000000110002?0100100?100000201000??????0000???0110100010?0???0???0??????1000000000111000000011?01?01012100110011011010011011111?120001??20110000000???0000010000000000011????000001100111
	Eryops             11000001110000000000001000100000110000021100000101000000001???00010001?000000001000010100000000100001000010000001100010440011011000001100000010100001000100000001100020010010001000002000001???10000001001101000101010101010101111100100000011100000001111111101211001001101201001101??1011200011020110001000(0 1)0000000100000000000111111000001100111
	Acheloma           11000001?10000000010100001000000111000021100000101000000001???000?0001?000000001000010100000100000011010111001201100000?????1???0??00?10000???????0010?010000000110000001011000100000200000????110000??????0??1010????????????????10000000?011?????0101111?11101211000011?0??010010011?1001?0001??20110?00000???0000010000000000011????000001?????1
	Phonerpeton        1100000??10000000010100001000000111000021100000101000000001???0001000??000000000000010100000100000011010111002201100000440011011000001?(0 1)0000?10?000010000000000011000200101100010000020000?1???100000011011010101010101010101011?110010000{0 1}011???????01?1111?1012110?????????01???????????????????????0?00000???00000100000000000111111?0000??????1
	Ecolsonia          110000?1110000000010100000000000121000021101000101000000001???0001000010000000010000101000001000000010100120011011000004?0011?11000001?10000011?000010001000000011100?00101100010000020?1101???1?000001001?01010101010101010101???100000002011101000101111111101211011??1?0??010010011110?1?0??100{1 2}0??0?00000???0000010000000000011111100000??????1
	Broiliellus        ???000?1?100000100001000000000?012100002110000000?000000001???00000000?0000000010000101000001000000?100001200120?100000??0??101110000??0000???????00100010000000111002?????????100000200110??????0000??????0??1???????????????????100000000011?????0???1?0??111??1?01101110?????010011110???0?????????0?00000???00000???00?00000?11?????0000????111
	Amphibamus         110000?1?1010001000010000001001011000002110000010?000000001???00000????010?0000100001010000010000001100101100120?100000??01110111011110?010000110000000010100000111012?0101100?100000210110??????0000???0??0???010?0???0???0??????111000000011100000??11?01?111??1?111111101?0?0010011?????2?00100????0000001?0000000100000000000111111000001100111
	Doleserpeton       11000001?1010001000010000000001011100002110000010?000000001???00000000?01000000100001010000010000001100111100120?100000440(0 1)11011111110010101??????00101110100000111012?0101100?1000002111101???110000???0??0??1010?0???0???0???????11000000??1?????0???1????111??1?111111?0??0000?001??11?1?0?????????0?000010?00000011(0 1)010000001111111000001100??1
	Eoscopus           11100001?1000001000010000001000012100002110010010?000000001???0001000??01000000100001010000010000001100011100120?1000004??01110010110?1000000?1100001000101000001110120???1????10?????01???1?????0000???011010?????0?0?0?0?0?0????100000000??1100000?1???0??111??1?1??1?11012010010011?1101?000100201100000010000000010(0 1)000000000111111000001100111
	Platyrhinops       11100001?1010001000010000001000012000002010000010?000000001???000100?1?01000000100001010000010000001100?01000120?1000004400?101110110?1?00000?1100001000100000001110120????????1000002001101???1?0000010011010?01010???010101011??101000000011?0000??????0??110??1?111111101201????????100120?????????0000001???000001000?000000011111100000????1??
	Micromelerpeton    1110000111000001000010000000000010100(0 1)02110000010?000000001???000100?1?0000000010000101000001000000?100011100120?1000001{2 3}000101110000001010010100000100011100000111000?????????1000002001111???100000010011010101010???01010101111100?0000????10000??????0??111??1?0????110110000??01??????2???1??????0000001???00???100000000??011111100?001100111
	Apateon            10100001?1011001000010000001001011100002110000010?000000001???000100?1?0100000010000101000001000000?1101111001201100000??000101110100000110010101000000011100000111002?????????100000210111??????0000???0??0???010????????????????1?000000?011101000??11?01???1??1?11111110110000?0011?????2?001??????0000001???00000???0?000000?111111000001100111
	Leptorophus        1?100001?10110010000100000010010111000021101?00???000000011???00010??1?000?000010000101000001000000?110111100120?1000004401010111000100?110010101000000011100000111002?????????1000002001101???1???0001001101010101010101010101111100000000????0000??????0??111??1?1????1?01100?????????????????????????????????00000???000??000?11?????00001?????1
	Schoenfelderpeton  1?100001?10110010000100000?1101010100002110110010?000000001???000?0??1?000?000010000101000101000000?110111100120?1000004401010111010100?1100101?1000000011100000111002?????????100000200112????1?00000??0110101010?????????0???1111?0000000????0100??????0??111??1?0????1?01100?0??01???????????????????????????00???????????0???11?????0?001100??1
	ALBANERPETONTIDAE  0??000?1?11010101010100000?1001?021000??1100???????????1????????????????????????????1100?01????0???0100001?00?30?100000????????????????????????????????????????????????0101100?????????????1???1100000??1??01??1???1???1???1??????100000002??????????????0??111??11111111101200??????1?????2???1??????0000001101000001110?01?0000??????000001100111
	Eocaecilia         0??01001?100000000?0100000?1001010000??2011000000?000000001???1???00000000001???????1000001?1000000?100000000030?100000440101111100110000001??????00100101100000110002?0101100?0000002001121???1100000??1??1???1???1???1???1???????11000000????????0???1????11???1?111111101{1 2}0?????????100111001??????01000011?1000001110?0000000111111?00101???111
	Karaurus           11100001?1010001001110?000?1101012100??{1 2}1110?1?????????1??1???1???1?????1???1???????000001??????011?100111100130?1000004?0101?111111??????11??????01000?11000110111012?0101100?000000210112?????1??000??1??01??1???1???1???1?????????????????1?????0???1?01?111??1?1????110110100??01??????2???1??????00000011??00000???011??0000111111000?011001?1
	Triadobatrachus    ?????????1?????????????????1101???11????0?1??1?????????1??1???1???1?????1???1????????01001??????????1????11?01?0?100000?????????1???101??101??????00001011000000111????0101100?000000210110????????10???1??1???1???1???1???1???????????????011?????1???1?01?111??1?11111100110100?0111?0?0?2000100{1 2}0??00000011?000000???0101?0001111111?10001???111
	Valdotriton        11100001?1001001001111?????1101010100??011?0?1?????????1??1???1???1?????????1???????000001??????1???100101100130?1000004?01011111101??????11??????01001?01000110111??200101100?0000002001121???110000???1??1???1???1???1???1???????1?00000???1?????01111?01?111??1?11111110110000??011?10?12100100????0000001?1100010???011??0000111111000101100111
	Caerorhachis       0????????1000?????????????0?00001??00002110110000?0000000?01?0000?0100?000000001000010000??0????000?1???0?????{1 2}0?000000???010?110000011?000001010000010000000000000002?0000?????00010200000010010000011001?01000100010101010101100100000000??????????????????????????????????011011011?11?1?0001??21110010000?0000000110000000000111111000001???111
	Eoherpeton         0??01001?1000000000000100010000011000102110000000?0000000000?000000101?00000000?0000?00000001001000?1000020?00203000000441??????0???00?000000?0000000??00000000?000???????????1?01010200???????1?000011101101000100010101010101?0?100000002??1?????0101?10010101100011011?1????10110111???1??00110????0?100000?0000001100000000001111??00000??????1
	Proterogyrinus     0??01001?1000010000000?00000000011000102110000001000000000000000000101?000000001000010000011100?00001000011002203000000{1 2}41??0???0???0010000001?00000010000000000000???000001001001010200000????10000011?0?10100010?0?0?010101010??10010100001111000000111001010120101100111110110110110101120001102111001000000000000110000000000111111000001010111
	Archeria           0??01001?1000010000000100010000011000102110010001000000000000000000101?000000001000010000011100100001000011001203000000{2 3}????0????0?????0?000?0?00000010000000000000???00000100100101020000000011100001110110100010001010101010111010000100001112000000111001010120001101111120110110111101120001102111?01???000000000111000010000111111000001010111
	Pholiderpetona     0??01001?1000000000000100000000011000102110000001?00000000010000000101?00000000100001000001010110000100001100020?00000023?10001100000010000000000000010000000000000002?????????001010200000????1100000110110100010101010101010100?100101000????????????????????????????????????????????0?11?0?????????0?10000???000001110000100001111???0000???????
	Anthracosaurus     0??01001?10000100000000000?0000011000102110000001000000000010000010101?010000000000010000000101100001000011002203100000{1 2}3110?011000000100000000000000?0000000000000002000001001001010200000????110000?10011010?010101??0101010000??00100002????????????????????????????????????????????????????????????????????????????????????????????????????????
	Pholiderpetons     0??01001?1000000?00?00100010?0001100?1??110??000100000000000?000000101?0?000000?0000?00000010000000010000110000?3000000331100011000000??00000000000001?000000000000002000001001001010200000000110000011101101000100010101010101110100001000011?{1 2}???00010??0?0?01{1 2}??011111??1201???????????????????????00100000??0000011100001000011?????00001?????1
	Bruktererpeton     0??????1?10000?00?0000???0??000011100102110000010?00000???00?0000001???00000???????????00????????????0000?????2??10?00????0?????????0????00011??00???1?0?????00????????????????????????????????????????????????????????????????????000?0001?11?????1?01?10110101201011011101201????????1101200010021??0010000???00000110000000000111111000001???111
	Gephyrostegus      0??01001?1000000000000000010000011101102110000010?0000000000?0000001?1?00000000100001000000010000000100001100{1 2}20?1000004410100????000110000001110010010000000000000002?0000?00?00????20????1???1100001110010000010000010001010111010000000001112000010111011010120101101110120110110111??012?00110211100100000000000011000000000011?????00001010111
	Solenodonsaurus    ????1??1?10000??000000000010000?110011121101100???000000001???00010????000?0000100001000?01?1000000?10?0?1000020?1000004?????????????????????????0????????????????????????????????????????0?????????0??????0???010?????????????????000?0001011?210?0??????1?010121?0110?1101200???????????????????????0010000???000001110100?000011????000001???1?1
	Kotlassia          0??01001?1000000000000000010000010000101110110000100000000011000010001?0100000010000101000?0100000001000020000101100000441100011000010000000100000101000000000000000020000010000?12102000011???1100001100110100010001010101010111110000000?0110210000011?11?110121?01100110??01111?01?111112000100?0?100110000?000000111110000001111111010001???111
	Discosauriscus     0??0100101000000000000000010000012000102110000010?00000000001000000001?01010000100001010001010000001100001100220110000033101001100000110000011010010110000000001???002?0000?00?0112002000011???1100001110110101010001010101010111110000000201102100100100011010121001100110110011?1011110002000100????0000000000000001111000000001111110000010101?1
	Seymouria          0??01001110000000000000000100000110001021100000(0 1)0100000000011000010001?01000000100001000001010010001100002000020110000044101001100000110000011110?101100000000000000020000010000?12002000011???1100001110110101010001010101010111110010000201102?001101111110101211011001101201111101110?1020001102011000000000000000111110000001111111000001010111
	Diadectes          0??01001010000000000000000100000110001121100001100100000001???00000001?01001000100001000001010000001100002000120210000044110001100001010000010110010?10000000001???002?000011010012102000011???1100001??1??010101001???1???01?11111001000020111210011011011101012110110010012011111011110102000100{1 2}11?001000001000000111110000000111111000001010111
	Limnoscelis        0??01101110000000000000000100000110011121101001?00100000001???00000001?01001000100001000001?1000000110000000002021000004411??011?0001??0000010??00201?0000000000000002100001101001000200001????100000???1??01010100????0101010????100100002011?????0101?01110101211011001101201111101110?101000110????001000001000000111110000001111111000001010111
	Captorhinus        0??0110101000000000000000010000011100?121110000100100000?01???00001?????0???0000?00010000011100100001000011000202000000441100011000010100001??????100100000000000000021000011010011102000011???000000???1??010101001???1???0111111100100002???121000101110110101211011111101201001?0111111120001??2111001000001000000111110000001111111010001010111
	Paleothyris        0??01001010000000000000000100000111001121111000100100000011???00000001?01001000100001000001010000000100001100100210000044110001100001110000???????20010000000000000002100001101001110200001????1100001??1??01010100????????0111111100100001011121000101?11110101211111???101201001001111001200010021110110000010000001110100000011111??000001010111
	Petrolacosaurus    0??01001?10000000000000000100000111001121110000100100000011???00000001?010010000000010000010100000001000011001202100000441110011000011101000101110200100000000000000021000011010011102000011???1100001??011010101001???1???011111010010000101112100010111111010121111111110120100100111100120001002111001000001000000111(0 1)100000011111110000010101?1
	Westlothiana       0??01001011000?000?000??0?1??00?11000112110000000?0000000?1???00000??1?010?000010001?00000??10000000100002?00{0 2}20?100000?????????0????11?000011?100000??000000000000???1????????000?10200001?????10000??????0??1010?????????????????00000001??1?????0????1111010121?011111001201101001111101200110021110?10000???00000111110000001111111010001???111
	Batropetes         0??01101?1000000001000000110000?121001121110?1?????????0001???1???00000010000000100?0100001?1000???0100002200120?1000011??????????????????????????00????00000000??????100101000000?00200002????110001??????0???????????????????????000000020?11210001111?01?01???11011111101201?0?001?11101(1 2)000100?01?0010000??1000(0 1)0111?(0 1)01?0001111111110001100111
	Tuditanus          ???????1?100000000?00001001?000?11000102110000????0???001?1???1???0??0001??0000010010000001?1000000?100?020000?0?100000????????????????0??????????000???000?0000000????0010100?000100200000??????0000??????0??1010?????????????????0010000201112100??????0??01???10011111101{1 2}0?101001111001?000100{1 2}{0 1}1?0110000??100??????010??0??1111????1?001100111
	Pantylus           0??01101011010000000000000100100110001021101100001000000101???1???000010000000001101100000101101000010000000003011000004?1100011000000100001??????000100000000000000021001010000002002000011???0000001??011010101001???1???01111?11001000120110210000011001101012110110111012010010011?1001?000???{1 2}0110010000111000001110001?00011111111100011001?1
	Stegotretus        0??01101010000000000000000000100120001021100000001010000101???1???0000?0010000001001?000001011000000100000000010?1000004?1100011000000100001??????0001?000000000000002100101000000200200002?????00000??????0??1010????????????????100100012????{1 2}10000?11????1????1?0?????10120110??011111011000????????????????1000001110001?000111????110001???1?1
	Asaphestera        0??01001?1000000000000000010000011?001021100000001000000101???1???0??00010?000001001000000101000010?10000000020011000004{0 1}????????????100000???????00??0000000000000???100101000?????????????????10000??????0??1010?????????????????00000002???111000111??0??010121?0????110??0010?0011?????{1 2}??????????0?10000??100??????010??0??111?????1?001???1?1
	Saxonerpeton       0??01001?100000000000000001?000012?00102110000000?000000101???1???00000010000000100?000000101000011?100000000020?100000?{0 1}111?011000011?0000???????001?0000000000000002?????????000100200001?????10000??????0??1????????????????????001000020111210001??1?01?011??110111111012010010011?1001(1 2)00010020110010000??100??????0?0??0??111????11?0011001?1
	Hapsidopareion     0??01001010000000000000000100000110001021100000001010000101???1???0000001000000000010000001010000110100000000{0 2}20?1001014{0 1}1100?11000?10000000101100001?0000001000000???100101000000200200002????1100001??1??01010110????????????????00000002????????????????????????????????????????????????????????????0?????001???????????????????????????????????
	Micraroter         0??011010100000000?0000(0 1)001?0000120001021100000001011000111???1???000010110000001000?00000??1000011010000000003011001004?1(0 1)100110000110000001110000001?000001000000002100101000000101200002????1100001??01101010100???????????????100000002011021001??11???????????????????????001001111001?0?????????001000001100000111010000001111111010001???111
	Pelodosotis        0??01101?1000000000000000010000012000102110000000?011000111???1???0000101100000010000000001?10000110100000000030?1001004??1?0?11000?1?00000???????0000?000001000000??210010100?000200200002??????0000??????0??1010?????????????????00000002011121000?1?1?01?010121101101110120100??011110012000100????00100000??00???111000000??111?????1?001???1?1
	Rhynchonkos        0??011010100000000000000001?0000120001021100000001010000111???1???000000010000001001100000101000???01000000000(1 2)0?10000044?100011000010000000101000000000000010000000021001010000001002000021???1100000?1011010101001???011001?????100000002??????????????01?111??110111111012010010011?100120001002?11011000011100???111010000??11111??01?001???111
	Cardiocephalus     0??01101010000100000000100110000100001021100000001010000111???1???000000010000001001?1?000101000???0100000000020?1001014{0 1}1100011000?1000000010100000010000001000000??2000101000000200200002????1100001??01101?1011????????????????100100012????????????????????????????????????????????????????????????????????????????????????????????????????????
	Euryodus           0??01101010000000000000100000000100001021100000001010000111???1???000000010000001001?000001010000110100000000020?1000004{0 1}101?011000?11000000111000001?0000011000000??2?00101000000100200002????1100001??1??01010110???????????????100100012??1?210001?1?10111101211011111101201?01?011111012000100{1 2}??????????01100???111010000??111????01?001?????1
	Microbrachis       0??01001?110100000000000011000001000011211?1000101000000001???1???00000010000000?0011000001010000000100002000020?100000{2 3}31110011000011100000111100001?0000010000000002?001010001001002000011???10000011001101010100010101010101101100000002011121001?????01?01???010111110011001010011110012000100????0010000011000001110001?0001111111110001001111
	Hyloplesion        0??01001?110100000000000001?000010000112111110010?000000001???1???0000001000000?00011000001010000000100002000020?1000004{0 1}1?110??0?001110000011111100000000000000000002???1?????000100200001?????10000???0?10??1????????????????????00100002011?????01????01??11??1?0111110012010010011?1001200010020110010000??100??????0?0??0??11111???1?0010011?1
	Odonterpeton       0??01001?1101000000000000000000012100?12111000100?000000?01???1???1?????0???0000?00?1100001010000110100000000020?1000004?111001100001100000010111100010000000000000002?????????000?00200002????11000????0??0???????????????????????00000002011?????????1?0???????1?011111001100???????????????????????0010000???00??????000??0???11????11?0010011?1
	Brachydectes       0??00001?10000100010000101?10001100001??1001100001010001??1???1???000000?0001???????110001??????1??010000??0?130100000144110?0110000101?0001??????00000000000001???0021001010000000002000021???110001???1??010101??1???1???1???????00000002011101001???1?0??111??1?01111100110000?0011?100120001??????01100100?100000???000??10011111??110001??0111
	Acherontiscus      ???????1?110101010??00000100000?1?00??1?????????????????????????????????????0010?110?00??0??1?00????10?0???000?0?000000{1 2}???????????????0??????????????????????????????????????????????????1?????00000??????0??1????????????????????00??000?????0010?????????????????????????????????????????????????????1???0???0000011100001000?????????001????11?
	Adelospondylus     ?????????11?101000?00000010?000012001??210?110000?000010?01???1???1?????0???1????????0110010100000001?????20001?1000000{1 2}3????????????1?00000111100000?0000010000000????????????00?0??2????1?????10000???0??0??1010?????????????????00?0110?????0??????????????????????????????????????????????????????0?10110???0????1110001?1???11????1??01???????
	Adelogyrinus       0??000?1?110100000?100?00101000?1??01?1?10?110000?000010?01???1???1?????0???0010?000?001?0??1000000010?0?120000??000000?3?????????????0????????????????????????????????0000101????????????1?????10000???0010??1010?????????????????00001101011?0010????1??????????????????????????????????????????????0?101100?00????111?001?1???11????10?01????1??
	Dolichopareias     0??000?1?110101000110000010?000?10001?1210?110000?0?0010001???1???1?????0???0010?110?0?1?0??1000????10000??00000?0000001??????????????????0????????????????????????????????????????????????????????????????????????????????????????000?1100????????????????????????????????????????????????????????????????????????????????????????????????????????
	Scincosaurus       0??00001?10010000010000001100001100001021101?1?????????0101???1???00?000?000000011001000101010010000100002000020?1000004401???11100011100001??????00000000000000000002?1000100?000000200001????????????????????????????????????????000?0002011000000?111?11?0????1101111100120100?00112100120001??????0?10000?10111101110101?0000111111001001???111
	Keraterpeton       0??000?1?1001000001000000110000?10000112111110000?000010001???1???00?0010000000000101000101?1000000?100002000020?00000044??????????????0??0???????000?0?0000000?000?????????????????????????????10000??????0??1010?????????????????000?000211100010????1?0??11???0?01100100010100?001??????2?001??????0?10000?1011110???010??0100111111001001???111
	Batrachiderpeton   0??00001?10010000000000001110000100001121111000001000110001???1???0000011000000001101000101010000000100000000020?000000440100?11000010000001??????00010000000001???002?1000100?000?002000021???1100001??1??010101001???1???010100??0000000211100010??????????????????????????????????1?????????????????????????011110???0????0000111111001001100???
	Diceratosaurus     0??000?1?1001010001000000111000?12000112111100000?0001100?1???1???00?0010000000001101000101?1000000?100002000020?00000044??????????????0??0???????000?0?00000000111????????????0????????????????10000??????????????????????????????00??000?11100010????1?0??11?????01100100010100?0011?????2?001??????0?10000?1011110???010??0110111111001001100111
	Diplocaulus        0??01001?0???00000010010011000010110?11211100000010001?0011???1???0000011000001001101000101000010000100?01200010?10000044010101110001000000???????00010000000000111002?1000100?000000200002?????10000??????????????????????????????0000000211100010????1?0??1101?0?011001001100??????1?????2?001??????0000000?1011110???011??0110111111001001100111
	Diploceraspis      0??01001?0????????????????1000010110?11211100000010001?0001???1???0000011000001000001000101010010000100?01200010110000044010101110001000000???1???000101000000001110020100010000000002000021???1100001??1??010101001???1???0110100100000002???00010????1?????????????????????????????????????????????????????11111110???011??011011111100100110011?
	Ptyonius           0??00001?10000000010000101000000110011121001100010000000001???001000?1?0000001000110100000101000000?100001100020?000000440100?1100001000000010000000010000000000100002?00?0100?100100200001?????10000??????0??1010?????????????????00000002011100100??11?0??11???0101111100110100?00112????2?001??????0?10000?1111111???010??0000111111001001100111
	Sauropleura        0??00001?1(0 1)0(0 1)010001000010101000001001112100110000?000000001???001000?0000000010001101000000010000000100001100020100000044110?01100001000000???????000?0000000000000002?0000100?0000002000001???1100001??1??0?010100????????1??????100000002011100100??11?1??11???0101111100110100?00112????2?001???0?10?1000001011111???010??0000111111001001100111
	Urocordylus        0??000?1?????????????0010100000???????????????????????????????????00?000??000100?110?000000010?0000?1??????0?0???0000?0?????????????1?0?000????????0???0?00??000000????????????????????????????110000??????0??1010?????????????????000?0002011100100???1?0??01???0101100100110100?0?112101120001??????0?10000?1011111???0101?0000111111001001100111
	Lethiscus          0??00??1?1101000000000000001000?1??0??12100110?00?00001000????001000???00?00000001100000??????000???10000110002??0010014????????????????????????????????????????????????????????????????????????1??00????????????????????????????????????02????????????1??????????????????????????????????????????????1?0?????1?0???????0101?0??011111100??00???11?
	Oestocephalus      0??01001?11010100010000001010000100000?21001100001000010001???001000000000001???????00000000100000001000?2100000100100144???????0???1000000???????000?00000000000?0???000001010000000200001????1?0000???1??01010100????????????????0000(0 1)002011?????????1??????????????????????????????????????????????1000000?101???????0101?0?00111111001100???11?
	Phlegethontia      0??00001?1100000000?01????11000?0??0???21??1?1?????????0011???1???1?????0???1????????00000101000???0100001100020?00100144?????????????????1????????????????????00?0???00000101????????????21???1100000??1??1???1???1???1???1???????00000002011?????????1??????????????????????????????????????????????100000001?????????0101?0?00111111001100???11?
	Ariekanerpeton     0??0100101000000000000000010000012000102110000010?00000000001000000001?0101000010010100000101000000?10000200022011000003{2 3}1010011000001100000110100101?000000000?000002?0000?00?0112002000011???110000?1?0110101010?010101010101101100000002011021001?0???0110101210011001101100?1?1011?????2?0?1??????0010000???0000011(0 1)100000?0011????000001010111
	Leptoropha         ?????????10?0000?0??0??????0000?12000102110000010?00000001000000000??0?010?000010010100000??100?000?1????20?02201100?00{2 3}??????????????????????????{1 2}0????00??000?000???????????????????????2????110000??????????????????????????????0000000?????????????????????????????????????????????????????????????????????????????????????????????????????????
	Microphon          0??0100101000000000000000010000010000102110000010?00000000001000000000?010100001001010000010100(0 1)000?10010000022011000003{2 3}1110000000011100000110000101?000000000?000002?????????0???00200002????110000???0?10??1010?????????????????00000002????????????????????????????????????????????????????????????????????????????????????????????????????????
	Capetus            11100001?1000000000010000000000011000002010110000?00000000000000000001?00000000100101010000000010000100000000000?10000044001??110?0????0000???????001?0000000000101??2??00?????1?????20?000???????000???0?1010?010?????????0???????0010000{0 1}????0000????????????????????????????????????????????????????????????????????????????????????????????????
	Notobatrachus      10100001?1?1?1???????1????011010??11????0?0??1?????????1??1???1???1?????1???1????????01001??????1???100000100130?110000??01010111101??????11??????00101?1100000011101??0100????000000210112????110010???1??1???1???1???1???1????????10?0000011?????10111?01?1110?1?11111100??1?00?011??0?0?2??????????000010111000??????0101?0?0111????010001100111
	Viaerella          10100001?1???1???????1????11?000??11????0?0??1?????????1??1???1???1?????1???1????????0?001??????????1001?01?0130??10000??01?1?11???1??????11??????00?01?11?00000111?????????????????????112????110010???1??1???1???1???1???1???????1???0002011?????1???1?0??1110?1?11111100??11????1???????2??????????0?001011??0???????0101?0?0011????010001100111
	Orobates           0??010?1010000000000000000100000110001121101001100100000001???001000?1?01001000100001000001?1000000?100000000100?10000044???1???0???101000001011?0100??0000?0000000???1000?????001{1 2}10200002?????100001??1??010101101???1???01111?11001(0 1)0002011?????????111?1010121?01100100120111110111000?200?1??211100100000??000??1??1?0????01111111?00001010?11
	Ossinodus          ????00???????000?0???????????00?1{0 1}?0?00?10000000??0000?00?0???000000?1?0?000???????????0????????0??0?????2????00?000????{0 1 2 3}??????????????????000?00??????????????????????????????????????????????????????????????0???????????????????001?000101102111?001??????????????????????0?10?101??0100?001010????0000000???0???????000??????11????????01??????
	Pederpes           0??0?0?1?1?0?00000001000000000001?0?000?????10000000000000011001010011?0100000000000?000?0?01000000?0000?21011???0?00?01?0010???00??010000000100000??1000??0?000000??0?????????001000100000????????00????0??0?0?????????0?????????0001000020111{1 2}1011?0??1011010110001100100110010?00???00002010110????0001000?0?000??10?000000?00111???000001???1?1
	Silvanerpeton      0??010???1000000000000000000000011000102110000000?00000000000000000101000000000100101000001?1000000?1000?2100110?0000004?101??11000?0110000???????00010000000000000??2?????100?001010200000????1100001??0110??0010?????0???010100?1000000010?1110000?????0??0101?0001111100120010??011?????2???1??20110010000???0000011000000000?11??????0001010111
	Tseajaia           0??010?1?10000000000000000100000110000121111000100000000001???00000001?010000000000010?0001?1000000?100000000100?1000004?1????1?00001??0000???????{1 2}01?00000?0000000002?0000100?00020020?000????1100001??1??01010100????010101011?1100100002011011?01101??1??0101211011?01001201111101110011200?1??201?0?(0 1)00000100????111110000?0111????0(0 1)0001010111
	Utegenia           0??010010100000000000000001000001100(0 1)102110000010?00000000000000000101?0101000010000100000101000000?10000210012011000003{2 3}1010011000001000000111000101?000000000?000002?0000?00?0112002000001???110000???0110101010?010101010101100100000002011?21001????????01?????011??1101100?1?1011?????2?0?1??????0010000???0000001(0 1)0000000001111??000001010111

;

END;
BEGIN TREES;
	Title Trees;
	LINK Taxa = Taxa;
	TRANSLATE
[0] 		1 Eusthenopteron,
[1] 		2 Panderichthys,
[2] 		3 Ventastega,
[3] 		4 Acanthostega,
[4] 		5 Ichthyostega,
[5] 		6 Tulerpeton,
[6] 		7 Colosteus,
[7] 		8 Greererpeton,
[8] 		9 Crassigyrinus,
[9] 		10 Whatcheeria,
[10] 		11 Baphetes,
[11] 		12 Megalocephalus,
[12] 		13 Eucritta,
[13] 		14 Edops,
[14] 		15 Chenoprosopus,
[15] 		16 Cochleosaurus,
[16] 		17 Isodectes,
[17] 		18 Neldasaurus,
[18] 		19 Trimerorhachis,
[19] 		20 Balanerpeton,
[20] 		21 Dendrerpeton,
[21] 		22 Eryops,
[22] 		23 Acheloma,
[23] 		24 Phonerpeton,
[24] 		25 Ecolsonia,
[25] 		26 Broiliellus,
[26] 		27 Amphibamus,
[27] 		28 Doleserpeton,
[28] 		29 Eoscopus,
[29] 		30 Platyrhinops,
[30] 		31 Micromelerpeton,
[31] 		32 Apateon,
[32] 		33 Leptorophus,
[33] 		34 Schoenfelderpeton,
[34] 		35 ALBANERPETONTIDAE,
[35] 		36 Eocaecilia,
[36] 		37 Karaurus,
[37] 		38 Triadobatrachus,
[38] 		39 Valdotriton,
[39] 		40 Caerorhachis,
[40] 		41 Eoherpeton,
[41] 		42 Proterogyrinus,
[42] 		43 Archeria,
[43] 		44 Pholiderpetona,
[44] 		45 Anthracosaurus,
[45] 		46 Pholiderpetons,
[46] 		47 Bruktererpeton,
[47] 		48 Gephyrostegus,
[48] 		49 Solenodonsaurus,
[49] 		50 Kotlassia,
[50] 		51 Discosauriscus,
[51] 		52 Seymouria,
[52] 		53 Diadectes,
[53] 		54 Limnoscelis,
[54] 		55 Captorhinus,
[55] 		56 Paleothyris,
[56] 		57 Petrolacosaurus,
[57] 		58 Westlothiana,
[58] 		59 Batropetes,
[59] 		60 Tuditanus,
[60] 		61 Pantylus,
[61] 		62 Stegotretus,
[62] 		63 Asaphestera,
[63] 		64 Saxonerpeton,
[64] 		65 Hapsidopareion,
[65] 		66 Micraroter,
[66] 		67 Pelodosotis,
[67] 		68 Rhynchonkos,
[68] 		69 Cardiocephalus,
[69] 		70 Euryodus,
[70] 		71 Microbrachis,
[71] 		72 Hyloplesion,
[72] 		73 Odonterpeton,
[73] 		74 Brachydectes,
[74] 		75 Acherontiscus,
[75] 		76 Adelospondylus,
[76] 		77 Adelogyrinus,
[77] 		78 Dolichopareias,
[78] 		79 Scincosaurus,
[79] 		80 Keraterpeton,
[80] 		81 Batrachiderpeton,
[81] 		82 Diceratosaurus,
[82] 		83 Diplocaulus,
[83] 		84 Diploceraspis,
[84] 		85 Ptyonius,
[85] 		86 Sauropleura,
[86] 		87 Urocordylus,
[87] 		88 Lethiscus,
[88] 		89 Oestocephalus,
[89] 		90 Phlegethontia,
[90] 		91 Ariekanerpeton,
[91] 		92 Leptoropha,
[92] 		93 Microphon,
[93] 		94 Capetus,
[94] 		95 Notobatrachus,
[95] 		96 Viaerella,
[96] 		97 Orobates,
[97] 		98 Ossinodus,
[98] 		99 Pederpes,
[99] 		100 Silvanerpeton,
[100] 		101 Tseajaia,
[101] 		102 Utegenia;
	TREE O1 = (1,(2,(3,(4,(5,(6,(((7,8),(75,(76,(77,78)))),(9,((98,(10,99)),((13,(11,12)),(((94,(14,(15,16))),((18,(17,19)),(20,(21,(22,((23,24),(25,(26,((31,(32,(33,34))),(29,(30,(27,(28,((35,36),((37,39),(38,(95,96))))))))))))))))),(40,((100,(41,(42,((43,46),(44,45))))),(48,(47,((102,(51,(91,(92,93)))),(52,(50,(49,((101,(54,(97,(53,(55,(56,57)))))),(58,((60,(63,((64,(59,(73,(71,72)))),(65,((66,67),(68,(69,70))))))),((61,62),(74,(79,((80,(82,(81,(83,84)))),((85,(86,87)),(89,(88,90)))))))))))))))))))))))))))));
	TREE O2 = (1,(2,(3,(4,(5,(6,(((7,8),(75,(76,(77,78)))),(9,((98,(10,99)),((13,(11,12)),(((94,(14,(15,16))),((18,(17,19)),(20,(21,(22,((23,24),(25,(26,(30,(29,((27,28),(31,(32,(33,34)))))))))))))),(40,((100,(41,(42,((43,46),(44,45))))),(48,(47,((102,(51,(91,(92,93)))),(52,(50,(49,((101,(54,(97,(53,(55,(56,57)))))),(58,((60,(63,((64,(59,(73,(71,72)))),(65,((66,67),(68,(69,70))))))),((61,62),(74,((35,(36,((37,39),(38,(95,96))))),(79,((80,(82,(81,(83,84)))),((85,(86,87)),(89,(88,90))))))))))))))))))))))))))))));
	TREE 'O3-minimal-diff' = (1,(2,(3,(4,(5,(6,(((7,8),(75,(76,(77,78)))),(9,((98,(10,99)),((13,(11,12)),(((94,(14,(15,16))),((18,(17,19)),(20,(21,(22,((23,24),(25,(26,(30,(29,((31,(32,(33,34))),(27,(28,((37,39),(38,(95,96)))))))))))))))),(40,((100,(41,(42,((43,46),(44,45))))),(48,(47,((102,(51,(91,(92,93)))),(52,(50,(49,((101,(54,(97,(53,(55,(56,57)))))),(58,((60,(63,((64,(59,(73,(71,72)))),(65,((66,67),(68,(69,70))))))),((61,62),(74,((35,36),(79,((80,(82,(81,(83,84)))),((85,(86,87)),(89,(88,90))))))))))))))))))))))))))))))[% ] [% ] [%  setBetweenBits = selected ];
	TREE 'O3-maximal-diff = (1,(2,(3,(4,(5,(6,(((7,8),(75,(76,(77,78)))),(9,((98,(10,99)),((13,(11,12)),(((14,(15,16)),((17,(18,19)),((21,(20,94)),(22,((23,24),(25,(26,(29,(30,((31,(32,(33,34))),(27,(28,((37,39),(38,(95,96))))))))))))))),(40,((100,(41,(42,((43,46),(44,45))))),(48,(47,(49,(((102,(51,(91,(92,93)))),(52,(50,(101,(54,(97,(53,(55,(56,57))))))))),(58,(60,(63,((64,(59,(73,(71,72)))),(65,((66,67),((69,70),(68,((61,62),(74,((35,36),(79,((80,(82,(81,(83,84)))),((85,(86,87)),(88,(89,90)))))))))))))))))))))))))))))))))[% ] [% ] [%  setBetweenBits = selected ];

END;

BEGIN ASSUMPTIONS;
	OPTIONS DEFTYPE = UNORD POLYTCOUNT = MINSTEPS;
	TYPESET * UNTITLED  =  unord:  1 - 339;

END;

BEGIN PAUP;
	log start file=original.log /append=yes;
	set tcompress = yes increase = auto autoinc = 100 autoclose = yes rootmethod = outgroup outroot = paraphyl;
	outgroup Eusthenopteron / only;
	pset mstaxa = variable opt = deltran;
	constraints lepo backbone = ( 1 , ( 28 , ( 74 , ( 38 , 95 , 96 ) ) ) );
	constraints poly backbone = ( 1 , ( ( 28 , ( 38 , 95 , 96 ) ) , ( 36 , 74 ) ) );
	pscores 1 2 / khtest = yes nonparamtest = yes testdetails = yes;
	pscores 2 3;
	pscores 1 3;
	hsearch addseq = random nreps = 5000 rearrlimit = 100000000 limitperrep = yes enforce = no;
	condense;
	describe 1;
	savetrees file=O1.tre;
	contree / strict = yes adams = yes file = O1-con.tre;
	hsearch enforce = yes constraint = lepo;
	condense;
	describe 1;
	savetrees file=O2.tre;
	contree / file=O2-con.tre;
	hsearch enforce = yes constraint = poly;
	condense;
	describe 1;
	savetrees file=O3.tre;
	contree / file=O3-con.tre;
	log stop;

END;
BEGIN MESQUITECHARMODELS;
	ProbModelSet * UNTITLED  (CHARACTERS = 'Matrix in file "Ruta 2007 constrained.nex"')  =  'Mk1 (est.)':  1 -  339;
END;

Begin MESQUITE;
		MESQUITESCRIPTVERSION 2;
		TITLE AUTO;
		tell ProjectCoordinator;
		timeSaved 1524152550434;
		getEmployee #mesquite.minimal.ManageTaxa.ManageTaxa;
		tell It;
			setID 0 1798532032566132698;
		endTell;
		getEmployee #mesquite.charMatrices.ManageCharacters.ManageCharacters;
		tell It;
			setID 0 8841939988660658055;
			mqVersion 303;
			checksumv 0 3 3026263761 null  getNumChars 339 numChars 339 getNumTaxa 102 numTaxa 102   short true   bits 2305843009213693983   states 31   sumSquaresStatesOnly 81777.0 sumSquares -2.997595911977802E20 longCompressibleToShort false usingShortMatrix true   NumFiles 1 NumMatrices 1;
			mqVersion;
		endTell;
		getWindow;
		tell It;
			suppress;
			setResourcesState false true 27;
			setPopoutState 400;
			setExplanationSize 0;
			setAnnotationSize 0;
			setFontIncAnnot 0;
			setFontIncExp 0;
			setSize 1680 932;
			setLocation -4 -4;
			setFont SanSerif;
			setFontSize 10;
			getToolPalette;
			tell It;
			endTell;
			desuppress;
		endTell;
		getEmployee  #mesquite.trees.ManageTrees.ManageTrees;
		tell It;
			showTrees 0 #mesquite.lists.TreesList.TreesList;
			tell It;
				setTreeBlock 1;
				getWindow;
				tell It;
					newAssistant  #mesquite.lists.NumForTreeList.NumForTreeList;
				tell It;
					suppress;
					setValueTask  #mesquite.trees.NumberOfTaxa.NumberOfTaxa;
					desuppress;
				endTell;
					newAssistant  #mesquite.lists.TreeListRooted.TreeListRooted;
					newAssistant  #mesquite.lists.TreeListPolys.TreeListPolys;
					newAssistant  #mesquite.lists.TreeListPolyAssumption.TreeListPolyAssumption;
					newAssistant  #mesquite.lists.NumForTreeList.NumForTreeList;
				tell It;
					suppress;
					setValueTask  #mesquite.parsimony.Treelength.Treelength;
					tell It;
						getEmployee #mesquite.parsimony.TreelengthForMatrix.TreelengthForMatrix;
						tell It;
							getEmployee #mesquite.parsimony.ParsCharSteps.ParsCharSteps;
							tell It;
								setModelSource  #mesquite.parsimony.CurrentParsModels.CurrentParsModels;
							endTell;
						endTell;
						getEmployee #mesquite.charMatrices.CharMatrixCoordIndep.CharMatrixCoordIndep;
						tell It;
							setCharacterSource #mesquite.charMatrices.StoredMatrices.StoredMatrices;
							tell It;
								setDataSet #8841939988660658055;
							endTell;
						endTell;
					endTell;
					desuppress;
				endTell;
					setExplanationSize 30;
					setAnnotationSize 20;
					setFontIncAnnot 0;
					setFontIncExp 0;
					setSize 1680 860;
					setLocation -4 -4;
					setFont SanSerif;
					setFontSize 10;
					getToolPalette;
					tell It;
					endTell;
				endTell;
				showWindow;
			endTell;
		endTell;
		getEmployee  #mesquite.trees.BasicTreeWindowCoord.BasicTreeWindowCoord;
		tell It;
			makeTreeWindow #1798532032566132698  #mesquite.trees.BasicTreeWindowMaker.BasicTreeWindowMaker;
			tell It;
				suppressEPCResponse;
				setTreeSource  #mesquite.trees.StoredTrees.StoredTrees;
				tell It;
					setTreeBlock 1;
					toggleUseWeights off;
				endTell;
				setAssignedID 1187.1418934989307.7080650106906894103;
				getTreeWindow;
				tell It;
					setExplanationSize 30;
					setAnnotationSize 20;
					setFontIncAnnot 0;
					setFontIncExp 0;
					setSize 1680 860;
					setLocation -4 -4;
					setFont SanSerif;
					setFontSize 10;
					getToolPalette;
					tell It;
						setTool mesquite.trees.BasicTreeWindowMaker.BasicTreeWindow.arrow;
					endTell;
					setActive;
					getTreeDrawCoordinator #mesquite.trees.BasicTreeDrawCoordinator.BasicTreeDrawCoordinator;
				tell It;
					suppress;
					setTreeDrawer  #mesquite.trees.SquareTree.SquareTree;
					tell It;
						setNodeLocs #mesquite.trees.NodeLocsStandard.NodeLocsStandard;
						tell It;
							branchLengthsToggle off;
							toggleScale on;
							toggleBroadScale off;
							toggleCenter on;
							toggleEven on;
							setFixedTaxonDistance 0;
						endTell;
						setEdgeWidth 6;
						orientUp;
						setCornerMode Right_Angle  50;
					endTell;
					setBackground White;
					setBranchColor Black;
					showNodeNumbers off;
					showBranchColors on;
					labelBranchLengths off;
					centerBrLenLabels on;
					showBrLensUnspecified on;
					showBrLenLabelsOnTerminals on;
					setBrLenLabelColor 0 0 255;
					setNumBrLenDecimals 6;
					desuppress;
					getEmployee #mesquite.trees.BasicDrawTaxonNames.BasicDrawTaxonNames;
					tell It;
						setColor Black;
						toggleColorPartition on;
						toggleColorAssigned off;
						toggleShadePartition off;
						toggleShowFootnotes on;
						toggleNodeLabels on;
						toggleCenterNodeNames off;
						toggleShowNames on;
						namesAngle ?;
					endTell;
				endTell;
					setTreeNumber 1;
					setDrawingSizeMode 0;
					toggleLegendFloat on;
					scale 0;
					toggleTextOnTree off;
					showWindow;
					newAssistant  #mesquite.ancstates.TraceCharacterHistory.TraceCharacterHistory;
				tell It;
					suspend ;
					setDisplayMode  #mesquite.ancstates.ShadeStatesOnTree.ShadeStatesOnTree;
					tell It;
						toggleLabels off;
						togglePredictions off;
						toggleGray off;
					endTell;
					setHistorySource  #mesquite.ancstates.RecAncestralStates.RecAncestralStates;
					tell It;
						getCharacterSource  #mesquite.charMatrices.CharSrcCoordObed.CharSrcCoordObed;
						tell It;
							setCharacterSource #mesquite.charMatrices.StoredCharacters.StoredCharacters;
							tell It;
								setDataSet #8841939988660658055;
							endTell;
						endTell;
						setMethod  #mesquite.parsimony.ParsAncestralStates.ParsAncestralStates;
						tell It;
							setModelSource  #mesquite.parsimony.CurrentParsModels.CurrentParsModels;
							toggleMPRsMode off;
						endTell;
						toggleShowSelectedOnly off;
					endTell;
					setCharacter 1;
					setMapping 1;
					toggleShowLegend on;
					setColorMode 0;
					toggleWeights on;
					setInitialOffsetX 605;
					setInitialOffsetY -201;
					setLegendWidth 142;
					setLegendHeight 164;
					resume ;
				endTell;
					newAssistant  #mesquite.trees.TreeLegendMaker.TreeLegendMaker;
				tell It;
					setOffsetsX 4;
					setOffsetsY 4;
					getLegendsVector;
					tell It;
					distributeCommands;
						setBounds 4 4 300 60;
						setOffsetX 4;
						setOffsetY 4;
					endDistributeCommands;
					endTell;
					newLegendItemNoCalc  #mesquite.trees.TreeValueUsingMatrix.TreeValueUsingMatrix;
					tell It;
						getEmployee #mesquite.parsimony.TreelengthForMatrix.TreelengthForMatrix;
						tell It;
							getEmployee #mesquite.parsimony.ParsCharSteps.ParsCharSteps;
							tell It;
								setModelSource  #mesquite.parsimony.CurrentParsModels.CurrentParsModels;
							endTell;
						endTell;
						getEmployee #mesquite.charMatrices.CharMatrixCoordIndep.CharMatrixCoordIndep;
						tell It;
							setCharacterSource #mesquite.charMatrices.StoredMatrices.StoredMatrices;
							tell It;
								setDataSet #8841939988660658055;
							endTell;
						endTell;
					endTell;
					calculate;
				endTell;
				endTell;
				desuppressEPCResponse;
				getEmployee #mesquite.trees.ColorBranches.ColorBranches;
				tell It;
					setColor Red;
					removeColor off;
				endTell;
				getEmployee #mesquite.ornamental.BranchNotes.BranchNotes;
				tell It;
					setAlwaysOn off;
				endTell;
				getEmployee #mesquite.ornamental.ColorTreeByPartition.ColorTreeByPartition;
				tell It;
					colorByPartition off;
				endTell;
				getEmployee #mesquite.ornamental.DrawTreeAssocDoubles.DrawTreeAssocDoubles;
				tell It;
					setOn on;
					toggleShow consensusFrequency;
					setDigits 4;
					writeAsPercentage off;
					toggleCentred on;
					toggleHorizontal on;
					toggleWhiteEdges on;
					setFontSize 10;
					setOffset 0  0;
				endTell;
				getEmployee #mesquite.ornamental.DrawTreeAssocStrings.DrawTreeAssocStrings;
				tell It;
					setOn on;
					toggleCentred on;
					toggleHorizontal on;
					setFontSize 10;
					setOffset 0  0;
				endTell;
				getEmployee #mesquite.trees.TreeInfoValues.TreeInfoValues;
				tell It;
					panelOpen false;
				endTell;
			endTell;
		endTell;
		endTell;
end;
